# Supplementary material for: Influenza A virus is transmissible via aerosolized fomites
Source: Nat Commun. 2020 Aug 18;11:4062. doi: 10.1038/s41467-020-17888-w (PMC7435178; doi:10.1038/s41467-020-17888-w)
Supplement: Supplementary file 7 — Source data [file 41467_2020_17888_MOESM7_ESM.xlsx]

## Sheet: Fig. 1
Fig. 1b				Fig. 1c			Fig. 1e
x-axis	y-axis	secondary y-axis		x-axis	y-axis		x-axis	y-axis (GP1)	y-axis (GP2)	y-axis (GP3)	y-axis (No GP)
Time (min)	N (particles s-1)	V (cm s-1)		V_bar(1) (cm s-1)	N_bar(1) (particles s-1)		Bedding	N_bar(15) (particles s-1)	N_bar(15) (particles s-1)	N_bar(15) (particles s-1)	N_bar(15) (particles s-1)
0.0166667	48	1.6025		1.39161	172.483		CC	37.6453	70.2089	21.9036	0.0067
0.0333333	52	1.67798		0.894319	130.783		PF	18.5111	15.2092	5.34306	0.0156
0.05	60	1.75286		0.98542	197.017		No	8.89472	10.7989	2.12417	0.0011
0.0666667	122	1.84637		0.433218	102.967
0.0833333	186	1.96723		0.108275	56.7833
0.1	252	2.11097		0.308895	28.1833
0.116667	238	2.29804		0.470291	27.2667		Fig. 1f
0.133333	346	2.5393		0.983242	100.717		x-axis	y-axis (GP1)	y-axis (GP2)	y-axis (GP3)	y-axis (empty cage background)
0.15	308	2.83489		0.366516	84.9833			N_bar(15) (particles s-1)	N_bar(15) (particles s-1)	N_bar(15) (particles s-1)	N_bar(15) (particles s-1)
0.166667	313	3.12778		0.192595	53.3333		0 dpi	0.172222	0.176667	0.0944444	0.0044
0.183333	319	3.35422		0.0529	27.4667		1 dpi	0.146667	0.13	0.122222	0.0044
0.2	306	3.38107		0.158145	16.6333		2 dpi	0.48	0.175556	0.364444	0.0044
0.216667	293	3.34117		0.191595	10.0833		3 dpi	0.156667	0.138889	0.311111	0.0044
0.233333	293	3.24949		0.137453	9.86667		post-euthanasia	0.0666667	0.226667	0.0733333	0.0044
0.25	258	3.20505		0.217282	8.81667
0.266667	232	3.1514		0.551436	10.8833		dpi: days post-inoculation
0.283333	216	3.04672		0.0743862	25.35
0.3	195	2.85584		0.181553	14.35
0.316667	173	2.61039		0.12285	13.7833
0.333333	201	2.36088		0.249057	12.3667
0.35	214	2.1693		0.0906272	24.8833
0.366667	211	2.12876		0.123743	16.4333
0.383333	234	2.18509		0.119077	69.7
0.4	236	2.26337		0.247723	55.75
0.416667	222	2.29365		0.0412725	38.7
0.433333	239	2.36558		0.0376574	19.1833
0.45	232	2.47864		0.0480824	10.2167
0.466667	231	2.66818		0.0553654	5.3
0.483333	215	2.88357		0.0308237	2.71667
0.5	235	3.1005		0.0362103	1.63333
0.516667	242	3.25346		0.051295	0.85
0.533333	324	3.33961		0.0243511	0.616667
0.55	304	3.33006		0.0582236	0.4
0.566667	309	3.33751		0.0851176	7.78333
0.583333	294	3.30379		0.0581429	4.41667
0.6	304	3.16134		0.0513051	2.66667
0.616667	233	2.97463		0.11298	4.26667
0.633333	332	2.70904		0.134373	7.56667
0.65	322	2.44715		0.409882	15.5667
0.666667	353	2.19182		0.24345	39.5667
0.683333	324	1.96455		0.289672	31.55
0.7	297	1.72813		0.266481	49.2667
0.716667	322	1.49689		0.146263	35.7
0.733333	272	1.2569		0.450567	27.4
0.75	275	1.05786		0.13839	34.7833
0.766667	330	0		0.238248	30.2
0.783333	244	0		0.0365764	31.65
0.8	273	0		0.224069	17.6167
0.816667	276	0		0.159328	18.9
0.833333	271	0		0.193214	17.7167
0.85	270	0		0.0737332	18.7
0.866667	245	0		0.636891	20.7333
0.883333	236	0		0.216857	34.8833
0.9	230	0		0.273053	44.6333
0.916667	258	0		0.186309	35.95
0.933333	222	0		0.41762	42.8833
0.95	242	0		0.409161	53.4
0.966667	200	0		0.51023	66.4167
0.983333	215	0		0.55926	126.567
1	234	0		0.563908	87.4333
1.01667	207	0
1.03333	220	0
1.05	221	0
1.06667	207	0
1.08333	227	1.05926
1.1	187	1.1407
1.11667	215	1.19134
1.13333	178	1.1737
1.15	192	1.13167
1.16667	163	1.0829
1.18333	167	1.05789
1.2	157	1.04169
1.21667	160	1.06085
1.23333	169	1.16503
1.25	152	1.27261
1.26667	133	1.33489
1.28333	160	1.4054
1.3	163	1.50286
1.31667	128	1.59549
1.33333	153	1.69013
1.35	155	1.72958
1.36667	136	1.74339
1.38333	138	1.70972
1.4	145	1.57179
1.41667	145	1.44367
1.43333	126	1.33984
1.45	176	1.2445
1.46667	141	1.15845
1.48333	162	1.08726
1.5	147	1.01368
1.51667	128	0
1.53333	124	1.00734
1.55	125	1.11603
1.56667	133	1.20704
1.58333	119	1.28278
1.6	144	1.35637
1.61667	112	1.44422
1.63333	114	1.53017
1.65	118	1.61619
1.66667	109	1.72966
1.68333	124	1.84039
1.7	128	1.84337
1.71667	126	1.73324
1.73333	111	1.65005
1.75	88	1.56963
1.76667	106	1.50357
1.78333	94	1.41068
1.8	95	1.31882
1.81667	112	1.26129
1.83333	95	1.22497
1.85	95	1.19393
1.86667	108	1.21994
1.88333	125	1.30496
1.9	90	1.40331
1.91667	105	1.49454
1.93333	131	1.56045
1.95	124	1.63565
1.96667	119	1.70572
1.98333	112	1.69329
2	125	1.57552
2.01667	121	1.43045
2.03333	157	1.27839
2.05	173	1.13005
2.06667	195	1.01568
2.08333	158	0
2.1	180	0
2.11667	177	0
2.13333	181	0
2.15	193	0
2.16667	189	0
2.18333	176	0
2.2	187	1.06605
2.21667	196	1.16786
2.23333	181	1.20429
2.25	151	1.21016
2.26667	137	1.20622
2.28333	159	1.17804
2.3	138	1.15231
2.31667	137	1.18119
2.33333	150	1.13951
2.35	157	1.10718
2.36667	186	1.0804
2.38333	185	1.06991
2.4	167	1.09106
2.41667	150	1.1314
2.43333	164	1.179
2.45	159	1.25237
2.46667	135	1.3178
2.48333	144	1.25755
2.5	138	1.21371
2.51667	131	1.1597
2.53333	153	1.09827
2.55	115	1.02602
2.56667	116	0
2.58333	115	0
2.6	101	0
2.61667	127	0
2.63333	132	0
2.65	146	0
2.66667	143	0
2.68333	125	0
2.7	117	0
2.71667	98	0
2.73333	94	0
2.75	122	0
2.76667	107	0
2.78333	119	1.02462
2.8	96	1.15686
2.81667	113	1.34162
2.83333	91	1.51744
2.85	112	1.69384
2.86667	132	1.87116
2.88333	99	2.06502
2.9	115	2.23609
2.91667	116	2.39684
2.93333	87	2.52426
2.95	106	2.48842
2.96667	110	2.43947
2.98333	104	2.27566
3	91	2.10694
3.01667	100	1.93148
3.03333	101	1.73806
3.05	91	1.50119
3.06667	80	1.27015
3.08333	104	1.03674
3.1	85	0
3.11667	93	0
3.13333	76	0
3.15	103	0
3.16667	82	0
3.18333	68	0
3.2	94	0
3.21667	91	0
3.23333	85	0
3.25	85	0
3.26667	78	0
3.28333	73	0
3.3	78	0
3.31667	80	1.04316
3.33333	83	1.14718
3.35	77	1.17364
3.36667	77	1.10555
3.38333	99	1.03331
3.4	87	0
3.41667	84	0
3.43333	74	0
3.45	89	0
3.46667	80	0
3.48333	84	0
3.5	70	0
3.51667	75	1.04104
3.53333	79	1.21674
3.55	68	1.399
3.56667	81	1.58749
3.58333	77	1.78146
3.6	77	1.95141
3.61667	76	1.95828
3.63333	66	1.91894
3.65	67	1.8876
3.66667	80	1.85659
3.68333	72	1.73693
3.7	97	1.61852
3.71667	99	1.51221
3.73333	109	1.4131
3.75	110	1.31775
3.76667	124	1.2297
3.78333	141	1.19013
3.8	169	1.19287
3.81667	171	1.20283
3.83333	129	1.19188
3.85	142	1.22411
3.86667	148	1.24495
3.88333	182	1.23109
3.9	151	1.19709
3.91667	171	1.17
3.93333	160	1.17299
3.95	139	1.1919
3.96667	130	1.17639
3.98333	148	1.14718
4	128	1.13287
4.01667	141	1.11839
4.03333	190	1.13956
4.05	177	1.25737
4.06667	162	1.38491
4.08333	159	1.45678
4.1	187	1.46136
4.11667	209	1.46506
4.13333	159	1.4798
4.15	141	1.49928
4.16667	142	1.53348
4.18333	137	1.56476
4.2	129	1.55549
4.21667	129	1.39993
4.23333	100	1.25945
4.25	108	1.15594
4.26667	144	1.08929
4.28333	115	1.02858
4.3	101	0
4.31667	121	0
4.33333	123	0
4.35	127	0
4.36667	143	0
4.38333	125	0
4.4	134	0
4.41667	110	0
4.43333	123	0
4.45	91	0
4.46667	130	0
4.48333	102	0
4.5	105	0
4.51667	120	0
4.53333	123	0
4.55	103	0
4.56667	117	0
4.58333	103	0
4.6	100	0
4.61667	100	0
4.63333	96	1.02225
4.65	107	1.12799
4.66667	98	1.24303
4.68333	108	1.33439
4.7	124	1.38474
4.71667	107	1.41158
4.73333	95	1.32882
4.75	85	1.22283
4.76667	105	1.11327
4.78333	107	1.00685
4.8	92	0
4.81667	90	0
4.83333	80	0
4.85	91	0
4.86667	89	0
4.88333	93	0
4.9	92	0
4.91667	78	0
4.93333	70	0
4.95	82	0
4.96667	79	0
4.98333	88	0
5	88	0
5.01667	85	0
5.03333	80	0
5.05	91	1.0915
5.06667	80	1.2657
5.08333	75	1.45715
5.1	88	1.63955
5.11667	77	1.81983
5.13333	70	1.8381
5.15	65	1.8199
5.16667	68	1.78576
5.18333	81	1.75264
5.2	82	1.68105
5.21667	87	1.61073
5.23333	81	1.54063
5.25	113	1.44211
5.26667	95	1.35797
5.28333	127	1.27357
5.3	117	1.2428
5.31667	96	1.22094
5.33333	109	1.1614
5.35	87	1.1484
5.36667	68	1.18032
5.38333	90	1.22706
5.4	64	1.31415
5.41667	56	1.4155
5.43333	90	1.50161
5.45	75	1.5931
5.46667	94	1.702
5.48333	91	1.81466
5.5	120	1.92722
5.51667	101	1.93038
5.53333	123	1.88263
5.55	87	1.79492
5.56667	85	1.62425
5.58333	77	1.46093
5.6	74	1.30421
5.61667	64	1.1405
5.63333	88	0
5.65	109	0
5.66667	97	0
5.68333	123	0
5.7	140	0
5.71667	170	0
5.73333	148	0
5.75	132	0
5.76667	100	0
5.78333	131	0
5.8	107	0
5.81667	93	0
5.83333	127	0
5.85	153	0
5.86667	122	0
5.88333	125	0
5.9	122	0
5.91667	110	0
5.93333	134	0
5.95	129	0
5.96667	123	0
5.98333	140	0
6	129	0
6.01667	115	0
6.03333	139	0
6.05	111	0
6.06667	105	0
6.08333	106	0
6.1	108	0
6.11667	107	0
6.13333	127	0
6.15	101	0
6.16667	98	0
6.18333	118	0
6.2	122	0
6.21667	120	0
6.23333	117	0
6.25	123	0
6.26667	123	0
6.28333	98	0
6.3	104	0
6.31667	112	0
6.33333	94	0
6.35	94	0
6.36667	94	0
6.38333	84	0
6.4	80	0
6.41667	93	0
6.43333	74	0
6.45	95	0
6.46667	76	0
6.48333	78	0
6.5	96	0
6.51667	70	0
6.53333	74	0
6.55	71	0
6.56667	76	0
6.58333	77	0
6.6	61	0
6.61667	61	0
6.63333	59	0
6.65	46	0
6.66667	61	0
6.68333	42	0
6.7	64	0
6.71667	57	0
6.73333	62	0
6.75	58	0
6.76667	66	0
6.78333	49	0
6.8	67	0
6.81667	65	0
6.83333	49	0
6.85	58	0
6.86667	59	0
6.88333	57	0
6.9	63	0
6.91667	54	0
6.93333	57	0
6.95	58	1.05094
6.96667	75	1.05794
6.98333	77	1.03083
7	59	1.00512
7.01667	52	0
7.03333	48	0
7.05	66	0
7.06667	61	0
7.08333	52	0
7.1	64	0
7.11667	60	0
7.13333	50	0
7.15	54	0
7.16667	67	0
7.18333	63	0
7.2	55	0
7.21667	38	0
7.23333	52	0
7.25	39	0
7.26667	49	0
7.28333	66	0
7.3	55	0
7.31667	48	0
7.33333	53	0
7.35	44	0
7.36667	49	0
7.38333	39	0
7.4	53	0
7.41667	60	0
7.43333	50	0
7.45	53	0
7.46667	47	0
7.48333	52	0
7.5	71	0
7.51667	49	0
7.53333	48	0
7.55	56	0
7.56667	50	0
7.58333	42	0
7.6	47	0
7.61667	44	0
7.63333	59	0
7.65	64	0
7.66667	51	0
7.68333	46	0
7.7	52	0
7.71667	38	0
7.73333	40	0
7.75	55	0
7.76667	41	0
7.78333	35	0
7.8	31	0
7.81667	47	0
7.83333	52	0
7.85	37	0
7.86667	43	0
7.88333	42	0
7.9	46	0
7.91667	39	0
7.93333	31	0
7.95	33	0
7.96667	31	0
7.98333	40	0
8	37	0
8.01667	34	0
8.03333	28	0
8.05	31	0
8.06667	32	0
8.08333	36	0
8.1	37	0
8.11667	37	0
8.13333	30	0
8.15	34	0
8.16667	42	0
8.18333	37	0
8.2	40	0
8.21667	38	0
8.23333	28	0
8.25	32	0
8.26667	28	0
8.28333	30	0
8.3	32	0
8.31667	32	1.05123
8.33333	23	1.1656
8.35	33	1.24485
8.36667	32	1.32973
8.38333	29	1.37471
8.4	22	1.43764
8.41667	18	1.47594
8.43333	37	1.52069
8.45	30	1.54829
8.46667	26	1.55631
8.48333	31	1.55501
8.5	26	1.46291
8.51667	26	1.38825
8.53333	21	1.29431
8.55	26	1.22148
8.56667	31	1.1199
8.58333	16	1.02063
8.6	20	0
8.61667	28	0
8.63333	28	0
8.65	21	0
8.66667	35	0
8.68333	33	0
8.7	23	0
8.71667	33	0
8.73333	24	0
8.75	34	0
8.76667	41	0
8.78333	30	0
8.8	36	0
8.81667	25	0
8.83333	24	0
8.85	29	0
8.86667	34	0
8.88333	31	0
8.9	45	0
8.91667	27	0
8.93333	39	0
8.95	35	0
8.96667	36	0
8.98333	35	0
9	39	0
9.01667	46	0
9.03333	32	0
9.05	38	0
9.06667	28	0
9.08333	33	0
9.1	30	0
9.11667	30	0
9.13333	24	0
9.15	50	0
9.16667	41	0
9.18333	39	0
9.2	38	0
9.21667	22	0
9.23333	28	0
9.25	29	0
9.26667	29	0
9.28333	25	0
9.3	32	0
9.31667	35	0
9.33333	38	0
9.35	36	0
9.36667	50	0
9.38333	24	0
9.4	28	0
9.41667	29	0
9.43333	30	0
9.45	22	0
9.46667	31	0
9.48333	26	0
9.5	22	0
9.51667	23	0
9.53333	20	0
9.55	26	0
9.56667	16	0
9.58333	26	0
9.6	22	0
9.61667	23	0
9.63333	30	0
9.65	23	0
9.66667	23	0
9.68333	21	0
9.7	33	0
9.71667	20	0
9.73333	17	0
9.75	26	0
9.76667	30	0
9.78333	11	0
9.8	20	0
9.81667	21	0
9.83333	17	0
9.85	17	0
9.86667	22	0
9.88333	25	0
9.9	21	0
9.91667	14	0
9.93333	17	0
9.95	20	0
9.96667	18	0
9.98333	18	0
10	20	0
10.0167	8	0
10.0333	14	0
10.05	19	0
10.0667	17	0
10.0833	20	0
10.1	12	0
10.1167	15	0
10.1333	14	0
10.15	10	0
10.1667	9	0
10.1833	12	0
10.2	24	0
10.2167	19	0
10.2333	12	0
10.25	12	0
10.2667	14	0
10.2833	17	1.20026
10.3	12	1.44698
10.3167	14	1.69388
10.3333	13	1.93941
10.35	13	2.18049
10.3667	14	2.33066
10.3833	13	2.40033
10.4	13	2.31915
10.4167	23	2.18359
10.4333	25	2.03121
10.45	39	1.87899
10.4667	70	1.72935
10.4833	82	1.57798
10.5	120	1.42784
10.5167	165	1.28008
10.5333	178	1.17064
10.55	154	1.04234
10.5667	142	0
10.5833	154	0
10.6	154	0
10.6167	116	0
10.6333	96	0
10.65	73	0
10.6667	68	0
10.6833	70	0
10.7	126	0
10.7167	113	0
10.7333	128	0
10.75	97	0
10.7667	101	0
10.7833	69	0
10.8	91	0
10.8167	97	0
10.8333	70	0
10.85	84	0
10.8667	73	0
10.8833	75	0
10.9	64	0
10.9167	54	0
10.9333	51	0
10.95	70	0
10.9667	57	0
10.9833	54	0
11	65	0
11.0167	69	0
11.0333	77	0
11.05	72	0
11.0667	65	0
11.0833	58	0
11.1	52	0
11.1167	53	0
11.1333	50	0
11.15	52	0
11.1667	49	0
11.1833	53	0
11.2	50	0
11.2167	58	0
11.2333	49	0
11.25	37	0
11.2667	56	0
11.2833	49	0
11.3	35	0
11.3167	36	0
11.3333	40	0
11.35	41	0
11.3667	34	0
11.3833	26	0
11.4	34	0
11.4167	31	0
11.4333	26	0
11.45	25	0
11.4667	24	0
11.4833	38	0
11.5	33	0
11.5167	34	0
11.5333	33	0
11.55	38	0
11.5667	37	0
11.5833	26	0
11.6	24	0
11.6167	30	0
11.6333	39	0
11.65	29	0
11.6667	24	0
11.6833	26	0
11.7	23	0
11.7167	24	1.04139
11.7333	30	1.18594
11.75	37	1.31067
11.7667	20	1.46674
11.7833	29	1.63591
11.8	34	1.79163
11.8167	51	1.9311
11.8333	33	2.02255
11.85	30	2.09761
11.8667	39	2.15815
11.8833	73	2.08673
11.9	91	1.99579
11.9167	84	1.90545
11.9333	124	1.75897
11.95	219	1.57958
11.9667	247	1.40886
11.9833	188	1.29149
12	236	1.19418
12.0167	187	1.13784
12.0333	208	1.09658
12.05	168	1.12619
12.0667	206	1.17287
12.0833	233	1.22628
12.1	188	1.2994
12.1167	146	1.39634
12.1333	186	1.50599
12.15	286	1.52579
12.1667	378	1.52282
12.1833	393	1.4818
12.2	450	1.42669
12.2167	441	1.3845
12.2333	400	1.32788
12.25	449	1.26512
12.2667	400	1.20018
12.2833	400	1.12198
12.3	420	1.01513
12.3167	314	0
12.3333	297	0
12.35	327	0
12.3667	446	0
12.3833	351	0
12.4	310	0
12.4167	318	0
12.4333	270	0
12.45	351	0
12.4667	352	0
12.4833	311	0
12.5	335	0
12.5167	320	0
12.5333	338	0
12.55	304	0
12.5667	277	0
12.5833	249	0
12.6	280	0
12.6167	258	0
12.6333	235	0
12.65	254	0
12.6667	232	0
12.6833	239	0
12.7	240	0
12.7167	232	0
12.7333	253	0
12.75	224	0
12.7667	222	0
12.7833	216	0
12.8	207	0
12.8167	211	0
12.8333	223	0
12.85	206	0
12.8667	216	0
12.8833	226	0
12.9	214	0
12.9167	208	0
12.9333	198	0
12.95	228	0
12.9667	174	0
12.9833	168	0
13	170	0
13.0167	180	0
13.0333	193	0
13.05	195	0
13.0667	176	0
13.0833	163	0
13.1	134	0
13.1167	162	0
13.1333	157	0
13.15	168	0
13.1667	150	0
13.1833	129	0
13.2	153	0
13.2167	159	0
13.2333	142	0
13.25	118	0
13.2667	136	0
13.2833	162	0
13.3	152	0
13.3167	147	0
13.3333	135	0
13.35	116	0
13.3667	123	0
13.3833	130	0
13.4	141	0
13.4167	133	0
13.4333	109	0
13.45	128	0
13.4667	143	0
13.4833	118	0
13.5	111	0
13.5167	115	0
13.5333	112	0
13.55	118	0
13.5667	138	0
13.5833	133	0
13.6	111	0
13.6167	139	0
13.6333	135	0
13.65	118	0
13.6667	110	0
13.6833	111	0
13.7	97	0
13.7167	130	0
13.7333	149	0
13.75	147	0
13.7667	127	0
13.7833	119	0
13.8	151	0
13.8167	120	0
13.8333	111	0
13.85	129	0
13.8667	163	0
13.8833	96	0
13.9	99	0
13.9167	102	0
13.9333	119	0
13.95	95	0
13.9667	137	0
13.9833	157	0
14	162	1.03793
14.0167	133	1.08027
14.0333	176	1.01724
14.05	159	0
14.0667	162	0
14.0833	163	0
14.1	155	0
14.1167	176	0
14.1333	116	0
14.15	136	0
14.1667	162	0
14.1833	203	0
14.2	216	0
14.2167	205	0
14.2333	217	0
14.25	195	0
14.2667	179	0
14.2833	192	0
14.3	207	0
14.3167	210	0
14.3333	231	0
14.35	224	0
14.3667	209	0
14.3833	204	0
14.4	182	0
14.4167	211	0
14.4333	223	0
14.45	244	0
14.4667	200	0
14.4833	190	0
14.5	205	0
14.5167	198	0
14.5333	195	0
14.55	214	0
14.5667	157	0
14.5833	187	0
14.6	180	0
14.6167	164	0
14.6333	160	0
14.65	161	0
14.6667	177	0
14.6833	159	0
14.7	155	0
14.7167	143	0
14.7333	154	0
14.75	153	0
14.7667	176	0
14.7833	149	0
14.8	166	0
14.8167	155	0
14.8333	135	0
14.85	154	0
14.8667	154	0
14.8833	137	0
14.9	121	0
14.9167	116	0
14.9333	112	0
14.95	106	0
14.9667	116	0
14.9833	118	0
15	103	0
15.0167	98	0
15.0333	94	0
15.05	102	0
15.0667	86	0
15.0833	94	0
15.1	85	0
15.1167	75	0
15.1333	83	0
15.15	85	0
15.1667	92	0
15.1833	82	0
15.2	84	0
15.2167	81	0
15.2333	82	0
15.25	98	0
15.2667	74	0
15.2833	87	0
15.3	75	0
15.3167	86	0
15.3333	79	0
15.35	86	0
15.3667	82	0
15.3833	67	0
15.4	84	0
15.4167	65	0
15.4333	67	0
15.45	83	0
15.4667	71	0
15.4833	85	0
15.5	73	0
15.5167	83	0
15.5333	85	0
15.55	83	0
15.5667	89	0
15.5833	81	0
15.6	84	0
15.6167	81	0
15.6333	63	0
15.65	65	0
15.6667	65	0
15.6833	70	0
15.7	67	0
15.7167	53	0
15.7333	63	0
15.75	76	0
15.7667	66	0
15.7833	53	0
15.8	69	0
15.8167	49	0
15.8333	62	0
15.85	51	0
15.8667	52	0
15.8833	66	0
15.9	55	0
15.9167	63	0
15.9333	67	0
15.95	60	0
15.9667	59	0
15.9833	71	0
16	49	0
16.0167	55	0
16.0333	56	0
16.05	57	0
16.0667	62	0
16.0833	57	0
16.1	46	0
16.1167	57	0
16.1333	47	0
16.15	61	0
16.1667	56	0
16.1833	57	0
16.2	48	0
16.2167	50	0
16.2333	39	0
16.25	42	0
16.2667	39	0
16.2833	47	0
16.3	39	0
16.3167	40	0
16.3333	36	0
16.35	58	0
16.3667	47	0
16.3833	34	0
16.4	38	0
16.4167	46	0
16.4333	37	0
16.45	31	0
16.4667	37	0
16.4833	33	0
16.5	30	0
16.5167	39	0
16.5333	38	0
16.55	28	0
16.5667	34	0
16.5833	22	0
16.6	44	0
16.6167	31	0
16.6333	26	0
16.65	31	0
16.6667	28	0
16.6833	34	0
16.7	23	0
16.7167	32	0
16.7333	40	0
16.75	34	0
16.7667	29	0
16.7833	43	0
16.8	30	0
16.8167	22	0
16.8333	15	0
16.85	28	0
16.8667	25	0
16.8833	32	0
16.9	25	0
16.9167	39	0
16.9333	30	0
16.95	49	0
16.9667	27	0
16.9833	30	0
17	30	0
17.0167	29	0
17.0333	22	0
17.05	31	0
17.0667	34	1.03193
17.0833	30	1.03814
17.1	28	1.0411
17.1167	32	1.04287
17.1333	22	1.03711
17.15	35	0
17.1667	34	0
17.1833	33	0
17.2	28	0
17.2167	23	0
17.2333	34	0
17.25	20	0
17.2667	31	0
17.2833	44	0
17.3	25	0
17.3167	31	0
17.3333	34	0
17.35	32	0
17.3667	33	0
17.3833	44	0
17.4	22	0
17.4167	34	0
17.4333	40	0
17.45	43	0
17.4667	43	0
17.4833	41	0
17.5	39	0
17.5167	36	0
17.5333	37	0
17.55	36	0
17.5667	47	0
17.5833	60	0
17.6	32	0
17.6167	24	0
17.6333	54	0
17.65	38	0
17.6667	37	0
17.6833	36	0
17.7	31	0
17.7167	31	0
17.7333	49	0
17.75	30	0
17.7667	31	0
17.7833	29	0
17.8	36	0
17.8167	31	0
17.8333	37	0
17.85	22	0
17.8667	27	0
17.8833	30	0
17.9	32	0
17.9167	26	0
17.9333	24	0
17.95	31	1.19634
17.9667	30	1.39021
17.9833	24	1.56371
18	22	1.73331
18.0167	35	1.90189
18.0333	24	2.07146
18.05	36	2.23621
18.0667	30	2.40661
18.0833	21	2.52326
18.1	65	2.29486
18.1167	362	2.08547
18.1333	472	1.87965
18.15	548	1.68374
18.1667	949	1.48599
18.1833	1002	1.28754
18.2	722	1.09273
18.2167	797	0
18.2333	791	0
18.25	615	0
18.2667	596	0
18.2833	400	0
18.3	247	0
18.3167	235	0
18.3333	256	0
18.35	211	0
18.3667	198	0
18.3833	141	0
18.4	151	0
18.4167	130	0
18.4333	133	0
18.45	123	0
18.4667	105	0
18.4833	97	0
18.5	74	0
18.5167	92	0
18.5333	88	0
18.55	87	0
18.5667	89	0
18.5833	100	0
18.6	106	0
18.6167	104	0
18.6333	107	0
18.65	116	0
18.6667	105	0
18.6833	97	0
18.7	108	0
18.7167	106	0
18.7333	93	0
18.75	92	0
18.7667	113	0
18.7833	100	0
18.8	96	0
18.8167	106	0
18.8333	123	0
18.85	148	0
18.8667	123	0
18.8833	144	0
18.9	141	0
18.9167	135	0
18.9333	90	0
18.95	108	0
18.9667	118	0
18.9833	96	0
19	101	0
19.0167	96	0
19.0333	87	0
19.05	113	0
19.0667	80	0
19.0833	62	0
19.1	86	0
19.1167	72	0
19.1333	83	0
19.15	85	0
19.1667	73	0
19.1833	76	0
19.2	77	0
19.2167	87	0
19.2333	78	0
19.25	79	0
19.2667	72	0
19.2833	66	0
19.3	78	0
19.3167	65	0
19.3333	70	0
19.35	71	0
19.3667	60	0
19.3833	58	0
19.4	63	0
19.4167	49	0
19.4333	65	0
19.45	54	0
19.4667	54	0
19.4833	58	0
19.5	49	0
19.5167	62	0
19.5333	50	0
19.55	71	0
19.5667	58	0
19.5833	42	0
19.6	59	0
19.6167	64	0
19.6333	46	0
19.65	47	0
19.6667	42	0
19.6833	46	0
19.7	38	0
19.7167	46	0
19.7333	49	0
19.75	40	0
19.7667	31	0
19.7833	43	0
19.8	51	0
19.8167	60	0
19.8333	49	0
19.85	27	0
19.8667	29	0
19.8833	49	0
19.9	40	0
19.9167	26	0
19.9333	48	0
19.95	41	0
19.9667	37	0
19.9833	26	0
20	26	0
20.0167	44	0
20.0333	35	0
20.05	38	0
20.0667	27	0
20.0833	40	0
20.1	24	0
20.1167	23	0
20.1333	31	0
20.15	21	0
20.1667	25	0
20.1833	24	0
20.2	36	0
20.2167	27	0
20.2333	21	0
20.25	27	0
20.2667	26	0
20.2833	23	0
20.3	24	0
20.3167	24	0
20.3333	17	0
20.35	24	0
20.3667	23	0
20.3833	18	0
20.4	17	0
20.4167	22	0
20.4333	20	0
20.45	18	0
20.4667	21	0
20.4833	15	0
20.5	16	0
20.5167	18	0
20.5333	30	0
20.55	21	0
20.5667	18	0
20.5833	10	0
20.6	20	0
20.6167	19	0
20.6333	19	0
20.65	17	0
20.6667	5	0
20.6833	21	0
20.7	19	0
20.7167	13	0
20.7333	13	0
20.75	8	0
20.7667	10	0
20.7833	14	0
20.8	11	1.05663
20.8167	14	1.13382
20.8333	10	1.20403
20.85	12	1.24689
20.8667	12	1.27751
20.8833	14	1.27478
20.9	16	1.22402
20.9167	44	1.1237
20.9333	40	1.03174
20.95	40	0
20.9667	22	0
20.9833	26	0
21	29	0
21.0167	31	0
21.0333	21	0
21.05	16	0
21.0667	23	0
21.0833	23	0
21.1	16	1.0092
21.1167	19	1.10267
21.1333	20	1.1931
21.15	25	1.2628
21.1667	21	1.30273
21.1833	16	1.28147
21.2	250	1.2708
21.2167	609	1.27378
21.2333	631	1.28009
21.25	562	1.26973
21.2667	452	1.26822
21.2833	447	1.23959
21.3	558	1.22224
21.3167	671	1.23224
21.3333	868	1.25354
21.35	497	1.28681
21.3667	283	1.30082
21.3833	204	1.29949
21.4	195	1.27148
21.4167	149	1.23302
21.4333	166	1.18787
21.45	191	1.13675
21.4667	206	1.05898
21.4833	352	0
21.5	332	0
21.5167	212	0
21.5333	291	0
21.55	276	0
21.5667	396	0
21.5833	451	0
21.6	436	0
21.6167	456	0
21.6333	411	0
21.65	342	0
21.6667	355	0
21.6833	329	0
21.7	285	0
21.7167	263	0
21.7333	248	0
21.75	278	0
21.7667	269	0
21.7833	253	0
21.8	267	0
21.8167	264	0
21.8333	292	0
21.85	293	0
21.8667	277	0
21.8833	295	0
21.9	325	0
21.9167	311	0
21.9333	293	0
21.95	295	0
21.9667	314	0
21.9833	307	0
22	309	0
22.0167	298	0
22.0333	296	0
22.05	318	0
22.0667	289	0
22.0833	262	0
22.1	205	0
22.1167	252	0
22.1333	239	0
22.15	222	0
22.1667	259	0
22.1833	240	0
22.2	214	0
22.2167	247	0
22.2333	219	0
22.25	240	0
22.2667	219	0
22.2833	220	0
22.3	217	0
22.3167	185	0
22.3333	234	0
22.35	178	0
22.3667	215	0
22.3833	173	0
22.4	195	0
22.4167	203	0
22.4333	197	0
22.45	170	0
22.4667	147	0
22.4833	160	0
22.5	192	0
22.5167	185	0
22.5333	165	0
22.55	171	0
22.5667	160	0
22.5833	166	0
22.6	160	0
22.6167	155	0
22.6333	107	0
22.65	153	0
22.6667	170	0
22.6833	154	0
22.7	132	0
22.7167	151	0
22.7333	156	0
22.75	135	0
22.7667	135	0
22.7833	124	0
22.8	118	0
22.8167	122	0
22.8333	154	0
22.85	154	0
22.8667	110	0
22.8833	100	0
22.9	121	0
22.9167	108	0
22.9333	113	0
22.95	137	0
22.9667	114	0
22.9833	116	0
23	107	0
23.0167	86	0
23.0333	96	0
23.05	104	0
23.0667	94	0
23.0833	91	0
23.1	87	0
23.1167	86	0
23.1333	85	0
23.15	91	0
23.1667	74	0
23.1833	98	0
23.2	77	0
23.2167	85	0
23.2333	87	0
23.25	82	0
23.2667	68	0
23.2833	76	0
23.3	72	0
23.3167	71	0
23.3333	71	0
23.35	60	0
23.3667	82	0
23.3833	73	0
23.4	65	0
23.4167	76	0
23.4333	64	0
23.45	68	0
23.4667	66	0
23.4833	54	0
23.5	67	0
23.5167	52	0
23.5333	64	0
23.55	55	0
23.5667	88	0
23.5833	78	0
23.6	64	0
23.6167	58	0
23.6333	74	0
23.65	64	0
23.6667	68	0
23.6833	53	0
23.7	64	0
23.7167	46	0
23.7333	43	0
23.75	44	0
23.7667	43	0
23.7833	44	0
23.8	35	0
23.8167	30	0
23.8333	40	0
23.85	28	0
23.8667	38	0
23.8833	50	0
23.9	44	0
23.9167	50	0
23.9333	46	0
23.95	35	0
23.9667	43	0
23.9833	40	0
24	46	0
24.0167	54	0
24.0333	48	0
24.05	35	0
24.0667	40	0
24.0833	38	0
24.1	32	0
24.1167	30	0
24.1333	30	0
24.15	35	0
24.1667	43	0
24.1833	48	0
24.2	33	0
24.2167	36	0
24.2333	43	0
24.25	37	0
24.2667	33	0
24.2833	29	0
24.3	30	0
24.3167	29	0
24.3333	28	0
24.35	25	0
24.3667	24	0
24.3833	35	0
24.4	21	0
24.4167	31	0
24.4333	36	0
24.45	29	0
24.4667	34	0
24.4833	27	0
24.5	26	0
24.5167	25	0
24.5333	29	0
24.55	26	0
24.5667	32	0
24.5833	21	0
24.6	24	0
24.6167	17	0
24.6333	14	0
24.65	27	0
24.6667	9	0
24.6833	14	0
24.7	27	0
24.7167	22	0
24.7333	14	0
24.75	26	0
24.7667	15	0
24.7833	20	0
24.8	23	0
24.8167	12	0
24.8333	22	0
24.85	18	0
24.8667	18	0
24.8833	18	0
24.9	13	0
24.9167	13	0
24.9333	22	0
24.95	12	0
24.9667	17	0
24.9833	10	0
25	9	0
25.0167	20	0
25.0333	19	0
25.05	10	0
25.0667	15	0
25.0833	12	0
25.1	16	0
25.1167	17	0
25.1333	10	0
25.15	14	0
25.1667	7	0
25.1833	13	0
25.2	8	0
25.2167	12	0
25.2333	10	0
25.25	6	0
25.2667	15	0
25.2833	14	0
25.3	5	0
25.3167	11	0
25.3333	13	0
25.35	14	0
25.3667	7	0
25.3833	12	0
25.4	7	0
25.4167	9	0
25.4333	5	0
25.45	12	0
25.4667	6	0
25.4833	7	0
25.5	11	0
25.5167	7	0
25.5333	10	0
25.55	10	0
25.5667	11	0
25.5833	11	0
25.6	10	0
25.6167	7	0
25.6333	8	0
25.65	6	0
25.6667	7	0
25.6833	4	0
25.7	5	0
25.7167	6	0
25.7333	5	0
25.75	13	0
25.7667	6	0
25.7833	6	0
25.8	5	0
25.8167	3	0
25.8333	5	0
25.85	7	0
25.8667	7	0
25.8833	10	0
25.9	7	0
25.9167	7	0
25.9333	4	0
25.95	3	0
25.9667	4	0
25.9833	5	0
26	5	0
26.0167	7	0
26.0333	8	0
26.05	4	0
26.0667	6	0
26.0833	1	0
26.1	5	0
26.1167	2	0
26.1333	3	0
26.15	7	0
26.1667	5	0
26.1833	3	0
26.2	4	0
26.2167	1	0
26.2333	5	0
26.25	7	0
26.2667	4	0
26.2833	1	0
26.3	1	0
26.3167	4	0
26.3333	6	0
26.35	2	0
26.3667	0	0
26.3833	2	0
26.4	4	0
26.4167	3	0
26.4333	5	0
26.45	1	0
26.4667	0	0
26.4833	3	0
26.5	3	0
26.5167	0	0
26.5333	5	0
26.55	3	0
26.5667	3	0
26.5833	2	0
26.6	1	0
26.6167	4	0
26.6333	3	0
26.65	1	0
26.6667	4	0
26.6833	2	0
26.7	2	0
26.7167	3	0
26.7333	2	0
26.75	2	0
26.7667	4	0
26.7833	3	0
26.8	1	0
26.8167	2	0
26.8333	4	0
26.85	0	0
26.8667	0	0
26.8833	3	0
26.9	1	0
26.9167	1	0
26.9333	4	0
26.95	5	0
26.9667	7	0
26.9833	8	0
27	9	0
27.0167	9	0
27.0333	9	0
27.05	4	0
27.0667	11	0
27.0833	11	0
27.1	10	0
27.1167	5	0
27.1333	3	0
27.15	4	0
27.1667	1	0
27.1833	5	0
27.2	3	0
27.2167	1	0
27.2333	4	0
27.25	5	0
27.2667	8	0
27.2833	5	0
27.3	12	0
27.3167	8	0
27.3333	13	0
27.35	10	0
27.3667	9	0
27.3833	9	0
27.4	6	0
27.4167	6	0
27.4333	8	0
27.45	9	0
27.4667	8	0
27.4833	9	0
27.5	7	0
27.5167	8	0
27.5333	3	0
27.55	9	0
27.5667	15	0
27.5833	33	0
27.6	20	0
27.6167	32	0
27.6333	27	0
27.65	36	0
27.6667	31	0
27.6833	39	0
27.7	40	0
27.7167	47	0
27.7333	39	0
27.75	34	0
27.7667	46	0
27.7833	73	0
27.8	65	0
27.8167	62	0
27.8333	48	0
27.85	107	0
27.8667	129	0
27.8833	87	0
27.9	108	1.05111
27.9167	107	1.15346
27.9333	120	1.24433
27.95	101	1.3011
27.9667	93	1.32534
27.9833	66	1.30041
28	74	1.27763
28.0167	79	1.27263
28.0333	93	1.24003
28.05	124	1.15821
28.0667	105	1.06307
28.0833	97	0
28.1	107	0
28.1167	97	0
28.1333	92	0
28.15	92	0
28.1667	78	0
28.1833	80	0
28.2	94	0
28.2167	104	0
28.2333	100	0
28.25	107	0
28.2667	69	0
28.2833	75	0
28.3	51	0
28.3167	60	0
28.3333	67	0
28.35	65	1.0945
28.3667	70	1.13914
28.3833	64	1.18363
28.4	79	1.22691
28.4167	73	1.2004
28.4333	69	1.1283
28.45	127	1.05905
28.4667	164	0
28.4833	210	0
28.5	403	0
28.5167	358	0
28.5333	239	0
28.55	211	0
28.5667	236	0
28.5833	226	0
28.6	169	0
28.6167	186	0
28.6333	136	0
28.65	115	0
28.6667	162	0
28.6833	153	0
28.7	140	0
28.7167	176	0
28.7333	153	0
28.75	169	0
28.7667	148	0
28.7833	130	0
28.8	132	0
28.8167	131	0
28.8333	114	0
28.85	103	0
28.8667	106	0
28.8833	126	0
28.9	124	0
28.9167	120	0
28.9333	105	0
28.95	103	0
28.9667	112	0
28.9833	114	0
29	122	0
29.0167	111	0
29.0333	134	0
29.05	154	0
29.0667	132	0
29.0833	113	0
29.1	131	0
29.1167	89	0
29.1333	117	0
29.15	96	0
29.1667	111	0
29.1833	126	0
29.2	119	0
29.2167	113	0
29.2333	103	0
29.25	120	0
29.2667	119	0
29.2833	115	0
29.3	98	0
29.3167	121	0
29.3333	104	0
29.35	103	0
29.3667	117	0
29.3833	105	0
29.4	111	0
29.4167	153	0
29.4333	158	0
29.45	101	0
29.4667	125	0
29.4833	133	0
29.5	129	0
29.5167	134	0
29.5333	138	0
29.55	131	0
29.5667	173	0
29.5833	195	0
29.6	130	0
29.6167	114	0
29.6333	140	0
29.65	168	0
29.6667	170	0
29.6833	135	0
29.7	117	0
29.7167	107	0
29.7333	92	0
29.75	82	0
29.7667	110	0
29.7833	133	0
29.8	115	0
29.8167	110	0
29.8333	120	0
29.85	98	0
29.8667	97	0
29.8833	74	0
29.9	119	0
29.9167	106	0
29.9333	99	0
29.95	111	0
29.9667	101	0
29.9833	92	0
30	86	0
30.0167	93	0
30.0333	106	0
30.05	68	0
30.0667	97	0
30.0833	81	0
30.1	97	0
30.1167	78	0
30.1333	72	0
30.15	82	0
30.1667	80	0
30.1833	78	0
30.2	74	0
30.2167	63	0
30.2333	65	0
30.25	64	0
30.2667	64	0
30.2833	73	0
30.3	65	0
30.3167	76	0
30.3333	78	0
30.35	76	0
30.3667	87	0
30.3833	61	0
30.4	81	0
30.4167	65	0
30.4333	52	0
30.45	76	0
30.4667	54	0
30.4833	55	0
30.5	56	0
30.5167	52	0
30.5333	61	0
30.55	60	0
30.5667	57	0
30.5833	57	0
30.6	38	0
30.6167	52	0
30.6333	43	0
30.65	47	0
30.6667	50	0
30.6833	40	0
30.7	40	0
30.7167	47	0
30.7333	44	0
30.75	41	0
30.7667	38	0
30.7833	31	0
30.8	51	0
30.8167	43	0
30.8333	36	0
30.85	47	0
30.8667	43	0
30.8833	52	0
30.9	40	0
30.9167	47	0
30.9333	36	0
30.95	31	0
30.9667	42	0
30.9833	39	0
31	30	0
31.0167	38	0
31.0333	32	0
31.05	36	0
31.0667	35	0
31.0833	37	0
31.1	50	0
31.1167	29	0
31.1333	26	0
31.15	40	0
31.1667	33	0
31.1833	33	0
31.2	41	0
31.2167	35	0
31.2333	40	0
31.25	30	0
31.2667	36	0
31.2833	38	0
31.3	25	0
31.3167	28	0
31.3333	20	0
31.35	28	0
31.3667	33	0
31.3833	30	0
31.4	36	0
31.4167	33	0
31.4333	35	0
31.45	27	0
31.4667	24	0
31.4833	26	0
31.5	26	0
31.5167	16	0
31.5333	26	0
31.55	26	0
31.5667	25	0
31.5833	31	0
31.6	22	0
31.6167	31	0
31.6333	27	0
31.65	15	0
31.6667	21	0
31.6833	44	0
31.7	22	0
31.7167	23	0
31.7333	29	0
31.75	27	0
31.7667	36	0
31.7833	22	0
31.8	25	0
31.8167	35	0
31.8333	22	0
31.85	23	0
31.8667	22	0
31.8833	20	0
31.9	19	0
31.9167	28	0
31.9333	11	0
31.95	28	0
31.9667	20	0
31.9833	30	0
32	15	0
32.0167	17	0
32.0333	24	0
32.05	18	0
32.0667	21	0
32.0833	19	0
32.1	18	0
32.1167	16	0
32.1333	18	0
32.15	10	0
32.1667	19	0
32.1833	18	0
32.2	17	0
32.2167	15	0
32.2333	26	0
32.25	15	0
32.2667	16	0
32.2833	17	0
32.3	19	0
32.3167	19	0
32.3333	22	0
32.35	16	0
32.3667	22	0
32.3833	22	0
32.4	19	0
32.4167	25	0
32.4333	28	0
32.45	27	0
32.4667	67	0
32.4833	43	0
32.5	28	0
32.5167	24	0
32.5333	22	0
32.55	20	0
32.5667	26	0
32.5833	22	0
32.6	20	0
32.6167	21	0
32.6333	25	0
32.65	26	0
32.6667	21	0
32.6833	16	0
32.7	26	0
32.7167	25	0
32.7333	24	0
32.75	17	0
32.7667	16	0
32.7833	16	0
32.8	18	0
32.8167	21	0
32.8333	23	0
32.85	22	0
32.8667	21	0
32.8833	22	0
32.9	27	0
32.9167	29	0
32.9333	28	0
32.95	23	0
32.9667	19	0
32.9833	19	0
33	22	0
33.0167	21	0
33.0333	19	0
33.05	14	0
33.0667	22	0
33.0833	19	0
33.1	11	0
33.1167	13	0
33.1333	17	0
33.15	13	0
33.1667	17	0
33.1833	11	0
33.2	21	0
33.2167	12	0
33.2333	12	0
33.25	9	0
33.2667	12	0
33.2833	12	0
[truncated: 1,603 more rows]

## Sheet: Fig. 2
Fig. 2a (Fur Swabs)				Fig. 2b (Ear Swabs)
x-axis	y-axis (GP1)	y-axis (GP2)		x-axis	y-axis (GP1)	y-axis (GP2)
dpi	swab eluate viral titer	swab eluate viral titer		dpi	swab eluate viral titer	swab eluate viral titer
	(pfu ml-1)	(pfu ml-1)			(pfu ml-1)	(pfu ml-1)
0	0	0		0	0	0
1	0	0		1	0	0
2	384	472		2	448	312
3	> 650	236		3	648	132
Fig. 2c (Paw Swabs)				Fig. 2d (Cage Swabs)
x-axis	y-axis (GP1)	y-axis (GP2)		x-axis	y-axis (GP1)	y-axis (GP2)
dpi	swab eluate viral titer	swab eluate viral titer		dpi	swab eluate viral titer	swab eluate viral titer
	(pfu ml-1)	(pfu ml-1)			(pfu ml-1)	(pfu ml-1)
0	0	0		0	0	0
1	0	0		1	0	0
2	216	304		2	232	420
3	88	12		3	40	44
dpi: days post-inoculation

## Sheet: Fig. 3
Fig. 3b (nasal wash titer (pfu ml-1) for virus-contaminated guinea pigs)
x-axis (dpc)	3	5	7
guinea pig ID
21A	<LOD	<LOD	<LOD
21B	<LOD	<LOD	<LOD
21C	<LOD	<LOD	<LOD
21D	<LOD	<LOD	<LOD
23A	<LOD	<LOD	<LOD
23B	<LOD	<LOD	<LOD
23C	<LOD	<LOD	<LOD
23D	<LOD	<LOD	<LOD
24A	<LOD	<LOD	<LOD
24B	<LOD	<LOD	<LOD
24C	<LOD	<LOD	<LOD
24D	<LOD	<LOD	<LOD
Fig. 3c (nasal wash titer (pfu ml-1) for virus-naive guinea pigs)
x-axis (dpc)	3	5	7
guinea pig ID
21E	<LOD	<LOD	<LOD
21F	<LOD	<LOD	<LOD
21G	<LOD	<LOD	<LOD
21H	<LOD	<LOD	1.31826e+06
23E	870.964	2.63027e+07	30199.5
23F	<LOD	<LOD	<LOD
23G	158489	4.46684e+07	5011.87
23H	<LOD	<LOD	<LOD
24A	<LOD	<LOD	<LOD
24B	<LOD	<LOD	<LOD
24C	<LOD	<LOD	<LOD
24D	<LOD	<LOD	<LOD
dpc: days post-contamination

## Sheet: Fig. 4
Fig. 4b						Fig. 4c
x-axis	y-axis (LW)	y-axis (PT)	y-axis (TP)			x-axis	y-axis (1st trial)	y-axis (2nd trial)
Time (s)	N (particle s-1)	N (particle s-1)	N (particle s-1)				(pfu min-1)	(pfu min-1)
1	4	0	3			(+)	4.375	NA
2	1	0	0			(-)	0	0.1
3	2	0	2			LW	4.375	1.125
4	1	1	0			PT	1.125	1.25
5	7	1	0			TP	0.857143	NA
6	2	0	0
7	2	1	1
8	4	3	20
9	267	74	23
10	353	63	29
11	453	94	68
12	422	105	105
13	411	163	195
14	404	378	229
15	330	537	418
16	362	470	302
17	512	411	234
18	326	232	88
19	372	139	38
20	282	45	18
21	253	22	1
22	185	4	2
23	118	2	3
24	135	0	3
25	80	2	5
26	53	0	2
27	47	0	3
28	50	0	2
29	47	0	0
30	28	0	0
31	33	1	2
32	27	0	2
33	39	3	0
34	23	0	0
35	27	0	0
36	22	0	0
37	20	0	0
38	20	0	0
39	9	0	0
40	13	0	1
41	9	0	0
42	12	1	1
43	8	0	0
44	13	0	0
45	6	1	0
46	7	0	2
47	3	3	1
48	42	28	63
49	180	162	139
50	312	158	232
51	499	284	240
52	856	327	168
53	628	403	154
54	600	403	204
55	535	242	217
56	627	464	150
57	920	565	175
58	909	454	134
59	817	124	65
60	419	57	6
61	232	16	3
62	151	9	0
63	119	6	1
64	124	6	0
65	79	1	0
66	105	2	3
67	74	1	1
68	54	2	0
69	51	0	0
70	61	1	0
71	53	0	0
72	48	0	0
73	49	0	0
74	37	2	0
75	27	1	0
76	29	0	0
77	29	1	0
78	25	0	2
79	21	0	0
80	10	0	2
81	17	0	0
82	15	1	0
83	14	0	1
84	6	0	1
85	3	0	0
86	8	0	2
87	12	0	3
88	29	0	6
89	163	0	87
90	315	48	133
91	631	235	120
92	919	432	156
93	851	321	131
94	769	217	150
95	711	304	207
96	811	434	139
97	584	389	231
98	761	508	136
99	820	265	31
100	431	38	13
101	289	23	7
102	200	16	2
103	131	7	2
104	124	2	0
105	121	1	1
106	82	3	1
107	76	0	0
108	73	1	0
109	53	0	0
110	41	0	0
111	47	1	0
112	28	0	1
113	37	0	2
114	24	1	2
115	29	0	0
116	30	0	1
117	22	0	0
118	22	1	2
119	22	2	1
120	17	1	0

## Sheet: Supp. Fig. 2
Supplementary Fig. 2a					Supplementary Fig. 2b
x-axis	y-axis (red circles)	y-axis (green circles)	secondary y-axis		x-axis	y-axis (red circles)	y-axis (green circles)
Time (min)	N (particles s-1)	N (particles s-1)	V (cm s-1)		Time (min)	N (particles s-1)	N (particles s-1)
0.0166667	4	44	1.6025		0.0166667	2	0
0.0333333	4	48	1.67798		0.0333333	1	0
0.05	8	52	1.75286		0.05	2	1
0.0666667	8	114	1.84637		0.0666667	1	0
0.0833333	16	170	1.96723		0.0833333	0	0
0.1	25	227	2.11097		0.1	0	0
0.116667	24	214	2.29804		0.116667	0	0
0.133333	29	317	2.5393		0.133333	0	0
0.15	28	280	2.83489		0.15	2	0
0.166667	30	283	3.12778		0.166667	0	0
0.183333	37	282	3.35422		0.183333	0	0
0.2	30	276	3.38107		0.2	0	1
0.216667	32	261	3.34117		0.216667	2	0
0.233333	18	275	3.24949		0.233333	1	0
0.25	27	231	3.20505		0.25	0	0
0.266667	20	212	3.1514		0.266667	0	0
0.283333	22	194	3.04672		0.283333	0	0
0.3	23	172	2.85584		0.3	0	0
0.316667	14	159	2.61039		0.316667	1	0
0.333333	26	175	2.36088		0.333333	1	0
0.35	26	188	2.1693		0.35	0	0
0.366667	14	197	2.12876		0.366667	1	1
0.383333	25	209	2.18509		0.383333	0	0
0.4	26	210	2.26337		0.4	0	1
0.416667	24	198	2.29365		0.416667	0	0
0.433333	31	208	2.36558		0.433333	1	0
0.45	32	200	2.47864		0.45	0	0
0.466667	28	203	2.66818		0.466667	1	0
0.483333	29	186	2.88357		0.483333	0	0
0.5	24	211	3.1005		0.5	0	0
0.516667	24	218	3.25346		0.516667	0	0
0.533333	36	288	3.33961		0.533333	0	0
0.55	34	270	3.33006		0.55	0	0
0.566667	24	285	3.33751		0.566667	1	1
0.583333	28	266	3.30379		0.583333	0	1
0.6	33	271	3.16134		0.6	0	0
0.616667	13	220	2.97463		0.616667	1	0
0.633333	26	306	2.70904		0.633333	0	0
0.65	35	287	2.44715		0.65	1	0
0.666667	47	306	2.19182		0.666667	1	1
0.683333	41	283	1.96455		0.683333	0	0
0.7	41	256	1.72813		0.7	1	0
0.716667	38	284	1.49689		0.716667	0	0
0.733333	30	242	1.2569		0.733333	2	0
0.75	29	246	1.05786		0.75	0	0
0.766667	30	300	0		0.766667	0	1
0.783333	25	219	0		0.783333	0	0
0.8	22	251	0		0.8	0	1
0.816667	22	254	0		0.816667	1	0
0.833333	36	235	0		0.833333	2	1
0.85	32	238	0		0.85	2	0
0.866667	24	221	0		0.866667	0	0
0.883333	27	209	0		0.883333	1	0
0.9	19	211	0		0.9	1	0
0.916667	27	231	0		0.916667	1	1
0.933333	29	193	0		0.933333	1	1
0.95	30	212	0		0.95	1	0
0.966667	26	174	0		0.966667	0	1
0.983333	15	200	0		0.983333	0	0
1	24	210	0		1	2	0
1.01667	19	188	0		1.01667	0	0
1.03333	22	198	0		1.03333	1	0
1.05	16	205	0		1.05	0	0
1.06667	25	182	0		1.06667	1	0
1.08333	20	207	1.05926		1.08333	0	0
1.1	23	164	1.1407		1.1	0	0
1.11667	26	189	1.19134		1.11667	0	0
1.13333	18	160	1.1737		1.13333	1	0
1.15	26	166	1.13167		1.15	0	0
1.16667	18	145	1.0829		1.16667	0	0
1.18333	19	148	1.05789		1.18333	0	0
1.2	21	136	1.04169		1.2	0	0
1.21667	12	148	1.06085		1.21667	0	1
1.23333	19	150	1.16503		1.23333	0	0
1.25	15	137	1.27261		1.25	0	0
1.26667	21	112	1.33489		1.26667	0	2
1.28333	14	146	1.4054		1.28333	3	0
1.3	25	138	1.50286		1.3	0	1
1.31667	15	113	1.59549		1.31667	0	0
1.33333	14	139	1.69013		1.33333	0	0
1.35	20	135	1.72958		1.35	1	0
1.36667	22	114	1.74339		1.36667	0	0
1.38333	17	121	1.70972		1.38333	0	0
1.4	16	129	1.57179		1.4	1	0
1.41667	19	126	1.44367		1.41667	0	0
1.43333	13	113	1.33984		1.43333	1	0
1.45	19	157	1.2445		1.45	0	1
1.46667	24	117	1.15845		1.46667	1	0
1.48333	12	150	1.08726		1.48333	1	0
1.5	14	133	1.01368		1.5	0	1
1.51667	11	117	0		1.51667	1	0
1.53333	14	110	1.00734		1.53333	2	0
1.55	16	109	1.11603		1.55	1	0
1.56667	16	117	1.20704		1.56667	1	1
1.58333	13	106	1.28278		1.58333	1	0
1.6	17	127	1.35637		1.6	0	0
1.61667	17	95	1.44422		1.61667	1	0
1.63333	10	104	1.53017		1.63333	0	0
1.65	14	104	1.61619		1.65	0	0
1.66667	21	88	1.72966		1.66667	0	0
1.68333	15	109	1.84039		1.68333	1	0
1.7	14	114	1.84337		1.7	0	1
1.71667	10	116	1.73324		1.71667	0	0
1.73333	15	96	1.65005		1.73333	1	1
1.75	11	77	1.56963		1.75	0	0
1.76667	15	91	1.50357		1.76667	0	0
1.78333	14	80	1.41068		1.78333	0	1
1.8	10	85	1.31882		1.8	0	1
1.81667	11	101	1.26129		1.81667	0	0
1.83333	7	88	1.22497		1.83333	0	1
1.85	10	85	1.19393		1.85	0	0
1.86667	9	99	1.21994		1.86667	0	0
1.88333	11	114	1.30496		1.88333	0	1
1.9	5	85	1.40331		1.9	0	1
1.91667	14	91	1.49454		1.91667	0	0
1.93333	18	113	1.56045		1.93333	0	0
1.95	6	118	1.63565		1.95	1	1
1.96667	17	102	1.70572		1.96667	0	0
1.98333	14	98	1.69329		1.98333	0	2
2	11	114	1.57552		2	0	0
2.01667	10	111	1.43045		2.01667	2	0
2.03333	14	143	1.27839		2.03333	1	0
2.05	24	149	1.13005		2.05	1	0
2.06667	23	172	1.01568		2.06667	1	0
2.08333	17	141	0		2.08333	0	1
2.1	20	160	0		2.1	1	0
2.11667	21	156	0		2.11667	2	0
2.13333	19	162	0		2.13333	1	0
2.15	23	170	0		2.15	0	0
2.16667	27	162	0		2.16667	0	0
2.18333	16	160	0		2.18333	2	0
2.2	24	163	1.06605		2.2	0	1
2.21667	18	178	1.16786		2.21667	0	0
2.23333	20	161	1.20429		2.23333	0	1
2.25	18	133	1.21016		2.25	0	1
2.26667	20	117	1.20622		2.26667	0	0
2.28333	23	136	1.17804		2.28333	1	0
2.3	14	124	1.15231		2.3	0	0
2.31667	17	120	1.18119		2.31667	0	0
2.33333	12	138	1.13951		2.33333	0	0
2.35	16	141	1.10718		2.35	0	0
2.36667	20	166	1.0804		2.36667	0	0
2.38333	22	163	1.06991		2.38333	1	0
2.4	14	153	1.09106		2.4	0	0
2.41667	18	132	1.1314		2.41667	0	1
2.43333	22	142	1.179		2.43333	0	0
2.45	11	148	1.25237		2.45	1	0
2.46667	16	119	1.3178		2.46667	1	1
2.48333	13	131	1.25755		2.48333	2	0
2.5	19	119	1.21371		2.5	0	0
2.51667	13	118	1.1597		2.51667	0	0
2.53333	17	136	1.09827		2.53333	0	1
2.55	15	100	1.02602		2.55	0	0
2.56667	9	107	0		2.56667	0	0
2.58333	13	102	0		2.58333	0	0
2.6	12	89	0		2.6	1	1
2.61667	15	112	0		2.61667	0	0
2.63333	20	112	0		2.63333	0	1
2.65	18	128	0		2.65	0	0
2.66667	13	130	0		2.66667	1	1
2.68333	19	106	0		2.68333	0	1
2.7	14	103	0		2.7	1	0
2.71667	14	84	0		2.71667	1	0
2.73333	13	81	0		2.73333	0	2
2.75	10	112	0		2.75	1	0
2.76667	13	94	0		2.76667	1	0
2.78333	11	108	1.02462		2.78333	1	2
2.8	8	88	1.15686		2.8	0	0
2.81667	9	104	1.34162		2.81667	1	0
2.83333	15	76	1.51744		2.83333	3	0
2.85	13	99	1.69384		2.85	0	0
2.86667	19	113	1.87116		2.86667	0	0
2.88333	10	89	2.06502		2.88333	2	0
2.9	11	104	2.23609		2.9	0	0
2.91667	13	103	2.39684		2.91667	0	1
2.93333	11	76	2.52426		2.93333	0	0
2.95	15	91	2.48842		2.95	0	0
2.96667	11	99	2.43947		2.96667	2	1
2.98333	11	93	2.27566		2.98333	1	0
3	12	79	2.10694		3	0	0
3.01667	15	85	1.93148		3.01667	0	0
3.03333	7	94	1.73806		3.03333	1	0
3.05	16	75	1.50119		3.05	0	0
3.06667	10	70	1.27015		3.06667	0	0
3.08333	15	89	1.03674		3.08333	1	0
3.1	12	73	0		3.1	0	0
3.11667	12	81	0		3.11667	0	0
3.13333	5	71	0		3.13333	0	1
3.15	18	85	0		3.15	0	0
3.16667	12	70	0		3.16667	2	0
3.18333	6	62	0		3.18333	0	0
3.2	11	83	0		3.2	2	0
3.21667	11	80	0		3.21667	0	0
3.23333	11	74	0		3.23333	0	1
3.25	7	78	0		3.25	0	0
3.26667	13	65	0		3.26667	0	0
3.28333	7	66	0		3.28333	0	0
3.3	5	73	0		3.3	0	0
3.31667	9	71	1.04316		3.31667	1	0
3.33333	10	73	1.14718		3.33333	0	1
3.35	7	70	1.17364		3.35	0	2
3.36667	7	70	1.10555		3.36667	0	0
3.38333	12	87	1.03331		3.38333	0	1
3.4	14	73	0		3.4	0	1
3.41667	12	72	0		3.41667	0	0
3.43333	7	67	0		3.43333	0	1
3.45	11	78	0		3.45	1	0
3.46667	14	66	0		3.46667	0	1
3.48333	11	73	0		3.48333	0	0
3.5	8	62	0		3.5	0	0
3.51667	14	61	1.04104		3.51667	0	0
3.53333	8	71	1.21674		3.53333	1	1
3.55	5	63	1.399		3.55	0	1
3.56667	9	72	1.58749		3.56667	0	1
3.58333	12	65	1.78146		3.58333	0	0
3.6	6	71	1.95141		3.6	0	0
3.61667	5	71	1.95828		3.61667	0	0
3.63333	3	63	1.91894		3.63333	0	1
3.65	5	62	1.8876		3.65	0	0
3.66667	9	71	1.85659		3.66667	0	2
3.68333	13	59	1.73693		3.68333	0	0
3.7	14	83	1.61852		3.7	1	0
3.71667	10	89	1.51221		3.71667	1	0
3.73333	20	89	1.4131		3.73333	0	1
3.75	18	92	1.31775		3.75	0	0
3.76667	15	109	1.2297		3.76667	1	0
3.78333	19	122	1.19013		3.78333	0	0
3.8	22	147	1.19287		3.8	0	0
3.81667	23	148	1.20283		3.81667	0	0
3.83333	16	113	1.19188		3.83333	1	1
3.85	13	129	1.22411		3.85	1	0
3.86667	12	136	1.24495		3.86667	1	0
3.88333	19	163	1.23109		3.88333	0	0
3.9	20	131	1.19709		3.9	0	0
3.91667	22	149	1.17		3.91667	1	0
3.93333	17	143	1.17299		3.93333	0	1
3.95	14	125	1.1919		3.95	1	0
3.96667	7	123	1.17639		3.96667	0	0
3.98333	19	129	1.14718		3.98333	0	0
4	22	106	1.13287		4	0	0
4.01667	18	123	1.11839		4.01667	0	1
4.03333	17	173	1.13956		4.03333	1	0
4.05	18	159	1.25737		4.05	0	2
4.06667	23	139	1.38491		4.06667	0	0
4.08333	26	133	1.45678		4.08333	0	0
4.1	15	172	1.46136		4.1	1	2
4.11667	23	186	1.46506		4.11667	0	0
4.13333	17	142	1.4798		4.13333	0	1
4.15	16	125	1.49928		4.15	0	0
4.16667	17	125	1.53348		4.16667	0	0
4.18333	16	121	1.56476		4.18333	2	0
4.2	20	109	1.55549		4.2	3	0
4.21667	26	103	1.39993		4.21667	1	0
4.23333	10	90	1.25945		4.23333	0	0
4.25	16	92	1.15594		4.25	2	1
4.26667	15	129	1.08929		4.26667	0	1
4.28333	10	105	1.02858		4.28333	0	0
4.3	7	94	0		4.3	0	0
4.31667	14	107	0		4.31667	0	0
4.33333	17	106	0		4.33333	0	0
4.35	18	109	0		4.35	0	3
4.36667	13	130	0		4.36667	0	1
4.38333	8	117	0		4.38333	0	0
4.4	16	118	0		4.4	0	0
4.41667	10	100	0		4.41667	1	1
4.43333	11	112	0		4.43333	0	0
4.45	9	82	0		4.45	0	0
4.46667	9	121	0		4.46667	0	0
4.48333	5	97	0		4.48333	0	3
4.5	13	92	0		4.5	0	0
4.51667	13	107	0		4.51667	2	0
4.53333	12	111	0		4.53333	0	1
4.55	9	94	0		4.55	0	0
4.56667	10	107	0		4.56667	0	0
4.58333	17	86	0		4.58333	2	0
4.6	5	95	0		4.6	1	1
4.61667	20	80	0		4.61667	1	0
4.63333	12	84	1.02225		4.63333	1	0
4.65	11	96	1.12799		4.65	0	0
4.66667	8	90	1.24303		4.66667	2	0
4.68333	10	98	1.33439		4.68333	0	0
4.7	14	110	1.38474		4.7	0	0
4.71667	17	90	1.41158		4.71667	0	0
4.73333	8	87	1.32882		4.73333	0	0
4.75	11	74	1.22283		4.75	0	0
4.76667	9	96	1.11327		4.76667	0	1
4.78333	7	100	1.00685		4.78333	2	0
4.8	15	77	0		4.8	0	0
4.81667	16	74	0		4.81667	0	2
4.83333	7	73	0		4.83333	1	0
4.85	10	81	0		4.85	1	1
4.86667	16	73	0		4.86667	0	0
4.88333	13	80	0		4.88333	0	0
4.9	13	79	0		4.9	0	0
4.91667	10	68	0		4.91667	0	0
4.93333	9	61	0		4.93333	0	0
4.95	3	79	0		4.95	0	0
4.96667	12	67	0		4.96667	1	0
4.98333	11	77	0		4.98333	0	1
5	7	81	0		5	0	0
5.01667	10	75	0		5.01667	0	1
5.03333	12	68	0		5.03333	1	0
5.05	6	85	1.0915		5.05	1	1
5.06667	4	76	1.2657		5.06667	0	0
5.08333	10	65	1.45715		5.08333	1	0
5.1	11	77	1.63955		5.1	1	1
5.11667	14	63	1.81983		5.11667	0	0
5.13333	6	64	1.8381		5.13333	0	0
5.15	11	54	1.8199		5.15	0	0
5.16667	6	62	1.78576		5.16667	0	0
5.18333	13	68	1.75264		5.18333	0	0
5.2	9	73	1.68105		5.2	0	0
5.21667	15	72	1.61073		5.21667	0	0
5.23333	5	76	1.54063		5.23333	0	1
5.25	11	102	1.44211		5.25	0	0
5.26667	11	84	1.35797		5.26667	0	0
5.28333	14	113	1.27357		5.28333	0	2
5.3	11	106	1.2428		5.3	0	0
5.31667	7	89	1.22094		5.31667	2	0
5.33333	10	99	1.1614		5.33333	1	2
5.35	7	80	1.1484		5.35	1	0
5.36667	9	59	1.18032		5.36667	0	0
5.38333	15	75	1.22706		5.38333	0	0
5.4	8	56	1.31415		5.4	0	0
5.41667	8	48	1.4155		5.41667	0	0
5.43333	13	77	1.50161		5.43333	0	0
5.45	7	68	1.5931		5.45	1	1
5.46667	10	84	1.702		5.46667	1	0
5.48333	4	87	1.81466		5.48333	0	0
5.5	19	101	1.92722		5.5	0	1
5.51667	13	88	1.93038		5.51667	1	0
5.53333	15	108	1.88263		5.53333	1	0
5.55	17	70	1.79492		5.55	1	0
5.56667	10	75	1.62425		5.56667	1	1
5.58333	10	67	1.46093		5.58333	0	1
5.6	12	62	1.30421		5.6	0	0
5.61667	9	55	1.1405		5.61667	0	0
5.63333	9	79	0		5.63333	0	0
5.65	11	98	0		5.65	0	0
5.66667	10	87	0		5.66667	1	1
5.68333	11	112	0		5.68333	0	0
5.7	15	125	0		5.7	0	0
5.71667	17	153	0		5.71667	1	0
5.73333	18	130	0		5.73333	0	0
5.75	11	121	0		5.75	1	0
5.76667	8	92	0		5.76667	0	0
5.78333	18	113	0		5.78333	0	0
5.8	16	91	0		5.8	0	0
5.81667	15	78	0		5.81667	0	0
5.83333	13	114	0		5.83333	0	1
5.85	17	136	0		5.85	0	0
5.86667	9	113	0		5.86667	0	1
5.88333	17	108	0		5.88333	0	1
5.9	17	105	0		5.9	0	0
5.91667	12	98	0		5.91667	0	0
5.93333	17	117	0		5.93333	1	0
5.95	9	120	0		5.95	1	0
5.96667	14	109	0		5.96667	0	0
5.98333	13	127	0		5.98333	0	0
6	13	116	0		6	0	0
6.01667	11	104	0		6.01667	0	0
6.03333	15	124	0		6.03333	0	1
6.05	10	101	0		6.05	0	0
6.06667	16	89	0		6.06667	1	0
6.08333	14	92	0		6.08333	1	0
6.1	14	94	0		6.1	1	0
6.11667	12	95	0		6.11667	0	0
6.13333	12	115	0		6.13333	0	0
6.15	10	91	0		6.15	0	1
6.16667	15	83	0		6.16667	0	0
6.18333	16	102	0		6.18333	1	0
6.2	13	109	0		6.2	0	0
6.21667	18	102	0		6.21667	0	1
6.23333	12	105	0		6.23333	0	0
6.25	17	106	0		6.25	0	0
6.26667	26	97	0		6.26667	0	1
6.28333	10	88	0		6.28333	0	1
6.3	16	88	0		6.3	0	0
6.31667	10	102	0		6.31667	2	1
6.33333	7	87	0		6.33333	0	1
6.35	14	80	0		6.35	0	0
6.36667	14	80	0		6.36667	1	0
6.38333	12	72	0		6.38333	1	0
6.4	7	73	0		6.4	0	0
6.41667	16	77	0		6.41667	0	0
6.43333	5	69	0		6.43333	1	0
6.45	13	82	0		6.45	0	0
6.46667	5	71	0		6.46667	0	0
6.48333	9	69	0		6.48333	0	0
6.5	11	85	0		6.5	0	0
6.51667	7	63	0		6.51667	0	0
6.53333	6	68	0		6.53333	0	0
6.55	7	64	0		6.55	0	0
6.56667	3	73	0		6.56667	1	0
6.58333	10	67	0		6.58333	0	0
6.6	6	55	0		6.6	0	0
6.61667	10	51	0		6.61667	2	0
6.63333	6	53	0		6.63333	0	0
6.65	7	39	0		6.65	1	0
6.66667	6	55	0		6.66667	1	0
6.68333	1	41	0		6.68333	0	1
6.7	6	58	0		6.7	0	0
6.71667	7	50	0		6.71667	0	1
6.73333	6	56	0		6.73333	1	0
6.75	7	51	0		6.75	1	0
6.76667	8	58	0		6.76667	2	0
6.78333	5	44	0		6.78333	0	1
6.8	12	55	0		6.8	0	0
6.81667	10	55	0		6.81667	0	0
6.83333	3	46	0		6.83333	0	0
6.85	6	52	0		6.85	0	0
6.86667	6	53	0		6.86667	0	0
6.88333	6	51	0		6.88333	0	0
6.9	6	57	0		6.9	0	0
6.91667	7	47	0		6.91667	0	1
6.93333	7	50	0		6.93333	0	0
6.95	7	51	1.05094		6.95	0	1
6.96667	11	64	1.05794		6.96667	0	1
6.98333	10	67	1.03083		6.98333	0	0
7	7	52	1.00512		7	0	1
7.01667	7	45	0		7.01667	0	0
7.03333	8	40	0		7.03333	0	0
7.05	2	64	0		7.05	0	0
7.06667	6	55	0		7.06667	0	1
7.08333	3	49	0		7.08333	0	1
7.1	5	59	0		7.1	0	0
7.11667	4	56	0		7.11667	0	2
7.13333	8	42	0		7.13333	0	0
7.15	8	46	0		7.15	1	0
7.16667	13	54	0		7.16667	1	0
7.18333	9	54	0		7.18333	0	0
7.2	9	46	0		7.2	0	0
7.21667	4	34	0		7.21667	0	0
7.23333	6	46	0		7.23333	0	0
7.25	5	34	0		7.25	1	0
7.26667	8	41	0		7.26667	0	0
7.28333	5	61	0		7.28333	0	0
7.3	11	44	0		7.3	0	0
7.31667	6	42	0		7.31667	0	2
7.33333	10	43	0		7.33333	0	0
7.35	8	36	0		7.35	1	1
7.36667	1	48	0		7.36667	0	0
7.38333	7	32	0		7.38333	1	0
7.4	5	48	0		7.4	1	0
7.41667	7	53	0		7.41667	0	0
7.43333	8	42	0		7.43333	0	0
7.45	6	47	0		7.45	0	0
7.46667	4	43	0		7.46667	0	0
7.48333	6	46	0		7.48333	0	0
7.5	7	64	0		7.5	0	0
7.51667	3	46	0		7.51667	0	0
7.53333	4	44	0		7.53333	1	0
7.55	7	49	0		7.55	0	1
7.56667	6	44	0		7.56667	0	0
7.58333	5	37	0		7.58333	0	0
7.6	3	44	0		7.6	0	0
7.61667	4	40	0		7.61667	1	0
7.63333	7	52	0		7.63333	0	0
7.65	7	57	0		7.65	1	1
7.66667	3	48	0		7.66667	0	0
7.68333	13	33	0		7.68333	0	1
7.7	5	47	0		7.7	0	1
7.71667	4	34	0		7.71667	0	0
7.73333	5	35	0		7.73333	0	0
7.75	4	51	0		7.75	0	0
7.76667	2	39	0		7.76667	0	0
7.78333	6	29	0		7.78333	0	0
7.8	5	26	0		7.8	0	1
7.81667	3	44	0		7.81667	0	1
7.83333	6	46	0		7.83333	0	0
7.85	4	33	0		7.85	1	0
7.86667	6	37	0		7.86667	0	0
7.88333	4	38	0		7.88333	0	0
7.9	4	42	0		7.9	0	0
7.91667	4	35	0		7.91667	0	1
7.93333	3	28	0		7.93333	0	0
7.95	7	26	0		7.95	0	0
7.96667	3	28	0		7.96667	0	0
7.98333	2	38	0		7.98333	1	0
8	3	34	0		8	1	0
8.01667	5	29	0		8.01667	0	0
8.03333	2	26	0		8.03333	0	0
8.05	3	28	0		8.05	0	0
8.06667	2	30	0		8.06667	0	0
8.08333	3	33	0		8.08333	0	1
8.1	1	36	0		8.1	0	0
8.11667	5	32	0		8.11667	0	0
8.13333	4	26	0		8.13333	1	0
8.15	2	32	0		8.15	0	0
8.16667	6	36	0		8.16667	0	0
8.18333	1	36	0		8.18333	0	1
8.2	7	33	0		8.2	1	0
8.21667	6	32	0		8.21667	0	0
8.23333	3	25	0		8.23333	0	0
8.25	4	28	0		8.25	0	0
8.26667	4	24	0		8.26667	0	1
8.28333	4	26	0		8.28333	0	0
8.3	4	28	0		8.3	1	0
8.31667	6	26	1.05123		8.31667	0	0
8.33333	2	21	1.1656		8.33333	0	0
8.35	1	32	1.24485		8.35	0	0
8.36667	4	28	1.32973		8.36667	0	1
8.38333	3	26	1.37471		8.38333	1	0
8.4	2	20	1.43764		8.4	0	0
8.41667	1	17	1.47594		8.41667	0	0
8.43333	9	28	1.52069		8.43333	1	0
8.45	5	25	1.54829		8.45	1	0
8.46667	3	23	1.55631		8.46667	1	0
8.48333	3	28	1.55501		8.48333	0	0
8.5	4	22	1.46291		8.5	1	0
8.51667	3	23	1.38825		8.51667	0	0
8.53333	2	19	1.29431		8.53333	0	0
8.55	4	22	1.22148		8.55	1	0
8.56667	6	25	1.1199		8.56667	0	1
8.58333	2	14	1.02063		8.58333	0	0
8.6	1	19	0		8.6	1	0
8.61667	3	25	0		8.61667	0	0
8.63333	2	26	0		8.63333	0	0
8.65	2	19	0		8.65	1	0
8.66667	4	31	0		8.66667	1	0
8.68333	3	30	0		8.68333	0	0
8.7	2	21	0		8.7	0	1
8.71667	1	32	0		8.71667	0	0
8.73333	4	20	0		8.73333	0	0
8.75	1	33	0		8.75	0	0
8.76667	6	35	0		8.76667	0	0
8.78333	6	24	0		8.78333	0	0
8.8	5	31	0		8.8	0	0
8.81667	3	22	0		8.81667	1	0
8.83333	2	22	0		8.83333	0	0
8.85	2	27	0		8.85	0	0
8.86667	4	30	0		8.86667	1	0
8.88333	6	25	0		8.88333	0	0
8.9	8	37	0		8.9	0	0
8.91667	2	25	0		8.91667	0	0
8.93333	6	33	0		8.93333	0	1
8.95	2	33	0		8.95	0	0
8.96667	5	31	0		8.96667	0	0
8.98333	1	34	0		8.98333	2	0
9	2	37	0		9	0	0
9.01667	4	42	0		9.01667	0	0
9.03333	7	25	0		9.03333	0	0
9.05	5	33	0		9.05	1	0
9.06667	4	24	0		9.06667	0	0
9.08333	2	31	0		9.08333	0	0
9.1	2	28	0		9.1	0	0
9.11667	2	28	0		9.11667	0	0
9.13333	5	19	0		9.13333	0	0
9.15	6	44	0		9.15	1	0
9.16667	3	38	0		9.16667	2	0
9.18333	4	35	0		9.18333	0	0
9.2	3	35	0		9.2	0	0
9.21667	2	20	0		9.21667	0	0
9.23333	4	24	0		9.23333	0	0
9.25	3	26	0		9.25	0	0
9.26667	10	19	0		9.26667	0	0
9.28333	2	23	0		9.28333	0	0
9.3	2	30	0		9.3	1	0
9.31667	4	31	0		9.31667	0	0
9.33333	4	34	0		9.33333	0	0
9.35	5	31	0		9.35	1	1
9.36667	5	45	0		9.36667	1	0
9.38333	2	22	0		9.38333	1	1
9.4	2	26	0		9.4	0	0
9.41667	2	27	0		9.41667	0	0
9.43333	8	22	0		9.43333	0	0
9.45	5	17	0		9.45	0	0
9.46667	4	27	0		9.46667	0	0
9.48333	4	22	0		9.48333	0	0
9.5	2	20	0		9.5	2	0
9.51667	2	21	0		9.51667	0	0
9.53333	1	19	0		9.53333	0	0
9.55	3	23	0		9.55	0	0
9.56667	2	14	0		9.56667	0	0
9.58333	4	22	0		9.58333	0	0
9.6	5	17	0		9.6	0	0
9.61667	4	19	0		9.61667	0	0
9.63333	3	27	0		9.63333	0	0
9.65	3	20	0		9.65	0	0
9.66667	4	19	0		9.66667	0	0
9.68333	1	20	0		9.68333	0	0
9.7	3	30	0		9.7	0	1
9.71667	1	19	0		9.71667	0	1
9.73333	5	12	0		9.73333	1	0
9.75	4	22	0		9.75	0	0
9.76667	5	25	0		9.76667	0	0
9.78333	1	10	0		9.78333	0	0
9.8	4	16	0		9.8	0	0
9.81667	1	20	0		9.81667	1	0
9.83333	3	14	0		9.83333	0	0
9.85	1	16	0		9.85	0	0
9.86667	4	18	0		9.86667	0	0
9.88333	4	21	0		9.88333	0	0
9.9	4	17	0		9.9	0	0
9.91667	1	13	0		9.91667	0	0
9.93333	2	15	0		9.93333	0	0
9.95	1	19	0		9.95	0	0
9.96667	1	17	0		9.96667	0	0
9.98333	0	18	0		9.98333	1	0
10	4	16	0		10	0	0
10.0167	0	8	0		10.0167	0	0
10.0333	1	13	0		10.0333	0	0
10.05	2	17	0		10.05	0	0
10.0667	2	15	0		10.0667	1	0
10.0833	3	17	0		10.0833	0	0
10.1	1	11	0		10.1	0	0
10.1167	0	15	0		10.1167	0	0
10.1333	1	13	0		10.1333	0	0
10.15	2	8	0		10.15	0	0
10.1667	2	7	0		10.1667	0	0
10.1833	3	9	0		10.1833	0	0
10.2	4	20	0		10.2	1	0
10.2167	3	16	0		10.2167	0	0
10.2333	1	11	0		10.2333	0	0
10.25	1	11	0		10.25	0	1
10.2667	1	13	0		10.2667	0	0
10.2833	4	13	1.20026		10.2833	1	0
10.3	1	11	1.44698		10.3	0	0
10.3167	1	13	1.69388		10.3167	0	0
10.3333	1	12	1.93941		10.3333	0	0
10.35	1	12	2.18049		10.35	0	0
10.3667	4	10	2.33066		10.3667	0	0
10.3833	7	6	2.40033		10.3833	0	1
10.4	4	9	2.31915		10.4	0	0
10.4167	2	21	2.18359		10.4167	0	1
10.4333	0	25	2.03121		10.4333	0	0
10.45	2	37	1.87899		10.45	0	0
10.4667	4	66	1.72935		10.4667	0	0
10.4833	5	77	1.57798		10.4833	0	0
10.5	11	109	1.42784		10.5	1	0
10.5167	13	152	1.28008		10.5167	0	0
10.5333	25	153	1.17064		10.5333	2	1
10.55	9	145	1.04234		10.55	0	0
10.5667	11	131	0		10.5667	0	0
10.5833	12	142	0		10.5833	0	0
10.6	14	140	0		10.6	0	0
10.6167	4	112	0		10.6167	0	0
10.6333	3	93	0		10.6333	0	0
10.65	9	64	0		10.65	0	0
10.6667	4	64	0		10.6667	0	0
10.6833	7	63	0		10.6833	0	0
10.7	14	112	0		10.7	0	0
10.7167	6	107	0		10.7167	0	0
10.7333	8	120	0		10.7333	0	1
10.75	10	87	0		10.75	1	0
10.7667	11	90	0		10.7667	0	1
10.7833	4	65	0		10.7833	0	0
10.8	6	85	0		10.8	1	0
10.8167	10	87	0		10.8167	0	0
10.8333	9	61	0		10.8333	0	0
10.85	8	76	0		10.85	0	0
10.8667	10	63	0		10.8667	0	0
10.8833	7	68	0		10.8833	0	0
10.9	6	58	0		10.9	0	0
10.9167	2	52	0		10.9167	1	1
10.9333	8	43	0		10.9333	0	0
10.95	11	59	0		10.95	0	0
10.9667	2	55	0		10.9667	0	0
10.9833	6	48	0		10.9833	0	1
11	4	61	0		11	0	0
11.0167	5	64	0		11.0167	0	0
11.0333	6	71	0		11.0333	2	0
11.05	8	64	0		11.05	0	0
11.0667	5	60	0		11.0667	0	0
11.0833	5	53	0		11.0833	1	1
11.1	7	45	0		11.1	0	0
11.1167	3	50	0		11.1167	0	1
11.1333	2	48	0		11.1333	1	1
11.15	5	47	0		11.15	1	0
11.1667	5	44	0		11.1667	0	0
11.1833	8	45	0		11.1833	0	0
11.2	3	47	0		11.2	0	0
11.2167	6	52	0		11.2167	0	1
11.2333	2	47	0		11.2333	0	0
11.25	6	31	0		11.25	0	0
11.2667	6	50	0		11.2667	0	0
11.2833	6	43	0		11.2833	0	0
11.3	5	30	0		11.3	0	1
11.3167	4	32	0		11.3167	1	0
11.3333	7	33	0		11.3333	0	0
11.35	4	37	0		11.35	1	0
11.3667	6	28	0		11.3667	1	0
11.3833	2	24	0		11.3833	0	0
11.4	7	27	0		11.4	0	0
11.4167	4	27	0		11.4167	0	0
11.4333	3	23	0		11.4333	0	0
11.45	1	24	0		11.45	0	0
11.4667	4	20	0		11.4667	0	0
11.4833	7	31	0		11.4833	0	0
11.5	2	31	0		11.5	0	0
11.5167	3	31	0		11.5167	0	1
11.5333	5	28	0		11.5333	1	0
11.55	8	30	0		11.55	0	1
11.5667	4	33	0		11.5667	1	0
11.5833	1	25	0		11.5833	0	0
11.6	7	17	0		11.6	0	0
11.6167	4	26	0		11.6167	0	0
11.6333	5	34	0		11.6333	0	0
11.65	3	26	0		11.65	0	1
11.6667	1	23	0		11.6667	0	0
11.6833	2	24	0		11.6833	0	0
11.7	3	20	0		11.7	0	0
11.7167	1	23	1.04139		11.7167	1	0
11.7333	1	29	1.18594		11.7333	0	0
11.75	3	34	1.31067		11.75	0	0
11.7667	3	17	1.46674		11.7667	0	0
11.7833	4	25	1.63591		11.7833	0	0
11.8	6	28	1.79163		11.8	0	0
11.8167	4	47	1.9311		11.8167	0	0
11.8333	4	29	2.02255		11.8333	1	1
11.85	6	24	2.09761		11.85	0	1
11.8667	6	33	2.15815		11.8667	0	0
11.8833	10	63	2.08673		11.8833	0	0
11.9	8	83	1.99579		11.9	0	0
11.9167	8	76	1.90545		11.9167	0	0
11.9333	13	111	1.75897		11.9333	1	0
11.95	13	206	1.57958		11.95	0	0
11.9667	25	222	1.40886		11.9667	0	0
11.9833	11	177	1.29149		11.9833	0	0
12	24	212	1.19418		12	0	0
12.0167	24	163	1.13784		12.0167	0	0
12.0333	17	191	1.09658		12.0333	0	0
12.05	18	150	1.12619		12.05	0	0
12.0667	27	179	1.17287		12.0667	0	0
12.0833	27	206	1.22628		12.0833	0	0
12.1	18	170	1.2994		12.1	1	0
12.1167	10	136	1.39634		12.1167	0	0
12.1333	11	175	1.50599		12.1333	0	0
12.15	33	253	1.52579		12.15	0	0
12.1667	46	332	1.52282		12.1667	1	0
12.1833	36	357	1.4818		12.1833	0	1
12.2	58	392	1.42669		12.2	0	0
12.2167	55	386	1.3845		12.2167	1	1
12.2333	45	355	1.32788		12.2333	0	0
12.25	55	394	1.26512		12.25	0	0
12.2667	48	352	1.20018		12.2667	1	0
12.2833	49	351	1.12198		12.2833	0	0
12.3	51	369	1.01513		12.3	1	1
12.3167	24	290	0		12.3167	0	2
12.3333	28	269	0		12.3333	0	0
12.35	35	292	0		12.35	1	0
12.3667	54	392	0		12.3667	1	0
12.3833	31	320	0		12.3833	0	0
12.4	30	280	0		12.4	0	0
12.4167	37	281	0		12.4167	1	0
12.4333	31	239	0		12.4333	0	0
12.45	30	321	0		12.45	0	0
12.4667	36	316	0		12.4667	0	0
12.4833	32	279	0		12.4833	0	0
12.5	24	311	0		12.5	0	0
12.5167	35	285	0		12.5167	0	0
12.5333	29	309	0		12.5333	1	0
12.55	29	275	0		12.55	1	0
12.5667	28	249	0		12.5667	0	0
12.5833	34	215	0		12.5833	0	0
12.6	26	254	0		12.6	0	0
12.6167	35	223	0		12.6167	0	0
12.6333	29	206	0		12.6333	0	0
12.65	28	226	0		12.65	0	0
12.6667	31	201	0		12.6667	1	0
12.6833	26	213	0		12.6833	0	0
12.7	29	211	0		12.7	0	0
12.7167	38	194	0		12.7167	0	0
12.7333	34	219	0		12.7333	0	0
12.75	27	197	0		12.75	1	1
12.7667	31	191	0		12.7667	1	0
12.7833	27	189	0		12.7833	0	0
12.8	20	187	0		12.8	0	0
12.8167	21	190	0		12.8167	0	0
12.8333	36	187	0		12.8333	0	0
12.85	23	183	0		12.85	0	0
12.8667	23	193	0		12.8667	0	0
12.8833	18	208	0		12.8833	0	0
12.9	29	185	0		12.9	0	0
12.9167	24	184	0		12.9167	0	0
12.9333	21	177	0		12.9333	0	1
12.95	26	202	0		12.95	0	0
12.9667	20	154	0		12.9667	0	0
12.9833	22	146	0		12.9833	0	0
13	19	151	0		13	1	0
13.0167	23	157	0		13.0167	0	0
13.0333	24	169	0		13.0333	1	1
13.05	30	165	0		13.05	0	0
13.0667	22	154	0		13.0667	0	0
13.0833	19	144	0		13.0833	0	0
13.1	24	110	0		13.1	0	0
13.1167	22	140	0		13.1167	0	0
13.1333	22	135	0		13.1333	0	0
13.15	17	151	0		13.15	0	0
13.1667	15	135	0		13.1667	0	0
13.1833	15	114	0		13.1833	0	0
13.2	25	128	0		13.2	0	0
13.2167	18	141	0		13.2167	0	0
13.2333	14	128	0		13.2333	0	0
13.25	20	98	0		13.25	1	0
13.2667	21	115	0		13.2667	0	1
13.2833	22	140	0		13.2833	1	0
13.3	14	138	0		13.3	0	0
13.3167	14	133	0		13.3167	0	0
13.3333	16	119	0		13.3333	1	0
13.35	13	103	0		13.35	0	0
13.3667	7	116	0		13.3667	0	0
13.3833	14	116	0		13.3833	0	0
13.4	12	129	0		13.4	0	0
13.4167	19	114	0		13.4167	0	0
13.4333	16	93	0		13.4333	0	0
13.45	15	113	0		13.45	0	0
13.4667	9	134	0		13.4667	1	0
13.4833	14	104	0		13.4833	0	0
13.5	7	104	0		13.5	0	0
13.5167	12	103	0		13.5167	0	0
13.5333	12	100	0		13.5333	0	0
13.55	14	104	0		13.55	0	0
13.5667	20	118	0		13.5667	0	0
13.5833	19	114	0		13.5833	0	0
13.6	15	96	0		13.6	0	0
13.6167	15	124	0		13.6167	0	0
13.6333	16	119	0		13.6333	0	0
13.65	19	99	0		13.65	0	2
13.6667	16	94	0		13.6667	0	0
13.6833	9	102	0		13.6833	0	0
13.7	16	81	0		13.7	0	0
13.7167	10	120	0		13.7167	0	0
13.7333	15	134	0		13.7333	0	0
13.75	18	129	0		13.75	0	0
13.7667	14	113	0		13.7667	0	0
13.7833	15	104	0		13.7833	0	0
13.8	22	129	0		13.8	0	1
13.8167	13	107	0		13.8167	0	0
13.8333	21	90	0		13.8333	0	0
13.85	10	119	0		13.85	0	0
13.8667	15	148	0		13.8667	0	0
13.8833	17	79	0		13.8833	0	0
13.9	12	87	0		13.9	0	0
13.9167	14	88	0		13.9167	0	0
13.9333	18	101	0		13.9333	0	0
13.95	10	85	0		13.95	0	0
13.9667	18	119	0		13.9667	0	0
13.9833	24	133	0		13.9833	0	0
14	18	144	1.03793		14	0	0
14.0167	11	122	1.08027		14.0167	0	1
14.0333	25	151	1.01724		14.0333	0	0
14.05	15	144	0		14.05	0	0
14.0667	14	148	0		14.0667	0	0
14.0833	18	145	0		14.0833	0	0
14.1	24	131	0		14.1	0	0
14.1167	19	157	0		14.1167	0	0
14.1333	11	105	0		14.1333	1	0
14.15	19	117	0		14.15	0	0
14.1667	13	149	0		14.1667	0	0
14.1833	28	175	0		14.1833	0	0
14.2	25	191	0		14.2	0	0
14.2167	20	185	0		14.2167	0	0
14.2333	24	193	0		14.2333	0	0
14.25	24	171	0		14.25	0	0
14.2667	23	156	0		14.2667	0	0
14.2833	19	173	0		14.2833	0	0
14.3	24	183	0		14.3	1	0
14.3167	27	183	0		14.3167	0	1
14.3333	24	207	0		14.3333	0	1
14.35	20	204	0		14.35	0	0
14.3667	19	190	0		14.3667	1	0
14.3833	39	165	0		14.3833	0	0
14.4	21	161	0		14.4	0	0
14.4167	15	196	0		14.4167	0	0
14.4333	31	192	0		14.4333	0	0
14.45	25	219	0		14.45	0	0
14.4667	27	173	0		14.4667	0	0
14.4833	21	169	0		14.4833	0	0
14.5	26	179	0		14.5	0	0
14.5167	24	174	0		14.5167	0	0
14.5333	20	175	0		14.5333	0	0
14.55	25	189	0		14.55	0	0
14.5667	20	137	0		14.5667	0	0
14.5833	28	159	0		14.5833	0	0
14.6	24	156	0		14.6	0	0
14.6167	25	139	0		14.6167	0	0
14.6333	13	147	0		14.6333	1	0
14.65	21	140	0		14.65	1	0
14.6667	19	158	0		14.6667	0	0
14.6833	20	139	0		14.6833	0	0
14.7	19	136	0		14.7	0	0
14.7167	21	122	0		14.7167	0	0
14.7333	25	129	0		14.7333	0	0
14.75	18	135	0		14.75	0	0
14.7667	31	145	0		14.7667	0	0
14.7833	18	131	0		14.7833	0	1
14.8	26	140	0		14.8	0	0
14.8167	20	135	0		14.8167	0	0
14.8333	14	121	0		14.8333	0	0
14.85	20	134	0		14.85	0	0
14.8667	28	126	0		14.8667	0	0
14.8833	16	121	0		14.8833	0	0
14.9	11	110	0		14.9	0	0
14.9167	14	102	0		14.9167	0	0
14.9333	16	96	0		14.9333	0	0
14.95	12	94	0		14.95	0	0
14.9667	21	95	0		14.9667	0	0
14.9833	11	107	0		14.9833	0	0
15	14	89	0		15	0	0
15.0167	15	83	0
15.0333	10	84	0
15.05	10	92	0
15.0667	7	79	0
15.0833	12	82	0
15.1	18	67	0
15.1167	17	58	0
15.1333	12	71	0
15.15	10	75	0
15.1667	13	79	0
15.1833	10	72	0
15.2	16	68	0
15.2167	14	67	0
15.2333	9	73	0
15.25	13	85	0
15.2667	13	61	0
15.2833	16	71	0
15.3	10	65	0
15.3167	11	75	0
15.3333	11	68	0
15.35	12	74	0
15.3667	9	73	0
15.3833	14	53	0
15.4	9	75	0
15.4167	11	54	0
15.4333	8	59	0
15.45	16	67	0
15.4667	8	63	0
15.4833	10	75	0
15.5	7	66	0
15.5167	13	70	0
15.5333	10	75	0
15.55	9	74	0
15.5667	9	80	0
15.5833	11	70	0
15.6	8	76	0
15.6167	7	74	0
15.6333	10	53	0
15.65	9	56	0
15.6667	7	58	0
15.6833	15	55	0
15.7	14	53	0
15.7167	10	43	0
15.7333	7	56	0
15.75	11	65	0
15.7667	9	57	0
15.7833	6	47	0
15.8	8	61	0
15.8167	6	43	0
15.8333	6	56	0
15.85	6	45	0
15.8667	9	43	0
15.8833	5	61	0
15.9	3	52	0
15.9167	10	53	0
15.9333	16	51	0
15.95	9	51	0
15.9667	6	53	0
15.9833	7	64	0
16	6	43	0
16.0167	9	46	0
16.0333	5	51	0
16.05	7	50	0
16.0667	4	58	0
16.0833	7	50	0
16.1	2	44	0
16.1167	5	52	0
16.1333	5	42	0
16.15	9	52	0
16.1667	6	50	0
16.1833	10	47	0
16.2	5	43	0
16.2167	4	46	0
16.2333	4	35	0
16.25	6	36	0
16.2667	3	36	0
16.2833	4	43	0
16.3	2	37	0
16.3167	11	29	0
16.3333	1	35	0
16.35	12	46	0
16.3667	7	40	0
16.3833	2	32	0
16.4	4	34	0
16.4167	9	37	0
16.4333	5	32	0
16.45	10	21	0
16.4667	4	33	0
16.4833	3	30	0
16.5	4	26	0
16.5167	7	32	0
16.5333	5	33	0
16.55	4	24	0
16.5667	3	31	0
16.5833	2	20	0
16.6	9	35	0
16.6167	11	20	0
16.6333	3	23	0
16.65	4	27	0
16.6667	2	26	0
16.6833	3	31	0
16.7	3	20	0
16.7167	3	29	0
16.7333	8	32	0
16.75	4	30	0
16.7667	3	26	0
16.7833	6	37	0
16.8	1	29	0
16.8167	0	22	0
16.8333	1	14	0
16.85	4	24	0
16.8667	2	23	0
16.8833	6	26	0
16.9	3	22	0
16.9167	4	35	0
16.9333	2	28	0
16.95	7	42	0
16.9667	1	26	0
16.9833	1	29	0
17	2	28	0
17.0167	6	23	0
17.0333	2	20	0
17.05	3	28	0
17.0667	3	31	1.03193
17.0833	3	27	1.03814
17.1	3	25	1.0411
17.1167	4	28	1.04287
17.1333	3	19	1.03711
17.15	3	32	0
17.1667	3	31	0
17.1833	3	30	0
17.2	5	23	0
17.2167	0	23	0
17.2333	4	30	0
17.25	3	17	0
17.2667	2	29	0
17.2833	5	39	0
17.3	4	21	0
17.3167	1	30	0
17.3333	5	29	0
17.35	4	28	0
17.3667	2	31	0
17.3833	4	40	0
17.4	2	20	0
17.4167	4	30	0
17.4333	3	37	0
17.45	3	40	0
17.4667	3	40	0
17.4833	4	37	0
17.5	7	32	0
17.5167	2	34	0
17.5333	4	33	0
17.55	4	32	0
17.5667	3	44	0
17.5833	9	51	0
17.6	3	29	0
17.6167	3	21	0
17.6333	4	50	0
17.65	5	33	0
17.6667	3	34	0
17.6833	2	34	0
17.7	2	29	0
17.7167	4	27	0
17.7333	7	42	0
17.75	2	28	0
17.7667	2	29	0
17.7833	5	24	0
17.8	3	33	0
17.8167	1	30	0
17.8333	6	31	0
17.85	3	19	0
17.8667	5	22	0
17.8833	5	25	0
17.9	4	28	0
17.9167	3	23	0
17.9333	2	22	0
17.95	5	26	1.19634
17.9667	3	27	1.39021
17.9833	4	20	1.56371
18	3	19	1.73331
18.0167	5	30	1.90189
18.0333	1	23	2.07146
18.05	7	29	2.23621
18.0667	7	23	2.40661
18.0833	2	19	2.52326
18.1	6	59	2.29486
18.1167	40	322	2.08547
18.1333	45	427	1.87965
18.15	61	487	1.68374
18.1667	69	880	1.48599
18.1833	103	899	1.28754
18.2	62	660	1.09273
18.2167	70	727	0
18.2333	67	724	0
18.25	48	567	0
18.2667	56	540	0
18.2833	43	357	0
18.3	33	214	0
18.3167	30	205	0
18.3333	27	229	0
18.35	21	190	0
18.3667	23	175	0
18.3833	19	122	0
18.4	15	136	0
18.4167	13	117	0
18.4333	12	121	0
18.45	16	107	0
18.4667	10	95	0
18.4833	13	84	0
18.5	11	63	0
18.5167	7	85	0
18.5333	6	82	0
18.55	5	82	0
18.5667	11	78	0
18.5833	12	88	0
18.6	11	95	0
18.6167	11	93	0
18.6333	6	101	0
18.65	10	106	0
18.6667	10	95	0
18.6833	8	89	0
18.7	10	98	0
18.7167	10	96	0
18.7333	8	85	0
18.75	8	84	0
18.7667	11	102	0
18.7833	18	82	0
18.8	17	79	0
18.8167	9	97	0
18.8333	18	105	0
18.85	12	136	0
18.8667	13	110	0
18.8833	10	134	0
18.9	12	129	0
18.9167	13	122	0
18.9333	14	76	0
18.95	8	100	0
18.9667	17	101	0
18.9833	11	85	0
19	15	86	0
19.0167	13	83	0
19.0333	11	76	0
19.05	12	101	0
19.0667	13	67	0
19.0833	6	56	0
19.1	11	75	0
19.1167	12	60	0
19.1333	10	73	0
19.15	13	72	0
19.1667	9	64	0
19.1833	10	66	0
19.2	12	65	0
19.2167	9	78	0
19.2333	10	68	0
19.25	9	70	0
19.2667	6	66	0
19.2833	9	57	0
19.3	6	72	0
19.3167	9	56	0
19.3333	5	65	0
19.35	6	65	0
19.3667	2	58	0
19.3833	9	49	0
19.4	14	49	0
19.4167	6	43	0
19.4333	12	53	0
19.45	5	49	0
19.4667	10	44	0
19.4833	11	47	0
19.5	6	43	0
19.5167	7	55	0
19.5333	4	46	0
19.55	6	65	0
19.5667	8	50	0
19.5833	3	39	0
19.6	10	49	0
19.6167	6	58	0
19.6333	7	39	0
19.65	8	39	0
19.6667	6	36	0
19.6833	5	41	0
19.7	9	29	0
19.7167	2	44	0
19.7333	9	40	0
19.75	4	36	0
19.7667	3	28	0
19.7833	4	39	0
19.8	7	44	0
19.8167	8	52	0
19.8333	6	43	0
19.85	4	23	0
19.8667	1	28	0
19.8833	4	45	0
19.9	7	33	0
19.9167	1	25	0
19.9333	5	43	0
19.95	4	37	0
19.9667	5	32	0
19.9833	4	22	0
20	5	21	0
20.0167	5	39	0
20.0333	4	31	0
20.05	8	30	0
20.0667	2	25	0
20.0833	8	32	0
20.1	5	19	0
20.1167	4	19	0
20.1333	3	28	0
20.15	1	20	0
20.1667	4	21	0
20.1833	4	20	0
20.2	3	33	0
20.2167	1	26	0
20.2333	3	18	0
20.25	1	26	0
20.2667	4	22	0
20.2833	2	21	0
20.3	3	21	0
20.3167	0	24	0
20.3333	2	15	0
20.35	2	22	0
20.3667	7	16	0
20.3833	1	17	0
20.4	2	15	0
20.4167	3	19	0
20.4333	5	15	0
20.45	3	15	0
20.4667	4	17	0
20.4833	0	15	0
20.5	1	15	0
20.5167	2	16	0
20.5333	6	24	0
20.55	2	19	0
20.5667	2	16	0
20.5833	2	8	0
20.6	3	17	0
20.6167	2	17	0
20.6333	2	17	0
20.65	2	15	0
20.6667	1	4	0
20.6833	3	18	0
20.7	1	18	0
20.7167	1	12	0
20.7333	1	12	0
20.75	1	7	0
20.7667	1	9	0
20.7833	1	13	0
20.8	1	10	1.05663
20.8167	5	9	1.13382
20.8333	0	10	1.20403
20.85	1	11	1.24689
20.8667	1	11	1.27751
20.8833	0	14	1.27478
20.9	2	14	1.22402
20.9167	3	41	1.1237
20.9333	5	35	1.03174
20.95	4	36	0
20.9667	2	20	0
20.9833	1	25	0
21	1	28	0
21.0167	5	26	0
21.0333	4	17	0
21.05	2	14	0
21.0667	1	22	0
21.0833	3	20	0
21.1	4	12	1.0092
21.1167	2	17	1.10267
21.1333	1	19	1.1931
21.15	0	25	1.2628
21.1667	0	21	1.30273
21.1833	3	13	1.28147
21.2	25	225	1.2708
21.2167	50	559	1.27378
21.2333	64	567	1.28009
21.25	53	509	1.26973
21.2667	54	398	1.26822
21.2833	45	402	1.23959
21.3	48	510	1.22224
21.3167	50	621	1.23224
21.3333	67	801	1.25354
21.35	36	461	1.28681
21.3667	27	256	1.30082
21.3833	25	179	1.29949
21.4	24	171	1.27148
21.4167	13	136	1.23302
21.4333	18	148	1.18787
21.45	19	172	1.13675
21.4667	23	183	1.05898
21.4833	31	321	0
21.5	33	299	0
21.5167	27	185	0
21.5333	35	256	0
21.55	26	250	0
21.5667	44	352	0
21.5833	48	403	0
21.6	36	400	0
21.6167	52	404	0
21.6333	41	370	0
21.65	33	309	0
21.6667	42	313	0
21.6833	41	288	0
21.7	36	249	0
21.7167	26	237	0
21.7333	29	219	0
21.75	24	254	0
21.7667	25	244	0
21.7833	23	230	0
21.8	18	249	0
21.8167	39	225	0
21.8333	38	254	0
21.85	35	258	0
21.8667	26	251	0
21.8833	36	259	0
21.9	23	302	0
21.9167	36	275	0
21.9333	35	258	0
21.95	40	255	0
21.9667	39	275	0
21.9833	46	261	0
22	29	280	0
22.0167	26	272	0
22.0333	29	267	0
22.05	41	277	0
22.0667	39	250	0
22.0833	28	234	0
22.1	18	187	0
22.1167	34	218	0
22.1333	28	211	0
22.15	23	199	0
22.1667	22	237	0
22.1833	21	219	0
22.2	22	192	0
22.2167	23	224	0
22.2333	35	184	0
22.25	26	214	0
22.2667	23	196	0
22.2833	27	193	0
22.3	34	183	0
22.3167	20	165	0
22.3333	24	210	0
22.35	14	164	0
22.3667	27	188	0
22.3833	22	151	0
22.4	22	173	0
22.4167	25	178	0
22.4333	24	173	0
22.45	22	148	0
22.4667	17	130	0
22.4833	17	143	0
22.5	22	170	0
22.5167	19	166	0
22.5333	20	145	0
22.55	25	146	0
22.5667	25	135	0
22.5833	14	152	0
22.6	18	142	0
22.6167	21	134	0
22.6333	14	93	0
22.65	17	136	0
22.6667	25	145	0
22.6833	21	133	0
22.7	13	119	0
22.7167	18	133	0
22.7333	19	137	0
22.75	19	116	0
22.7667	17	118	0
22.7833	17	107	0
22.8	15	103	0
22.8167	21	101	0
22.8333	17	137	0
22.85	15	139	0
22.8667	17	93	0
22.8833	9	91	0
22.9	16	105	0
22.9167	14	94	0
22.9333	14	99	0
22.95	24	113	0
22.9667	18	96	0
22.9833	21	95	0
23	15	92	0
23.0167	5	81	0
23.0333	12	84	0
23.05	15	89	0
23.0667	8	86	0
23.0833	7	84	0
23.1	21	66	0
23.1167	10	76	0
23.1333	6	79	0
23.15	12	79	0
23.1667	11	63	0
23.1833	10	88	0
23.2	7	70	0
23.2167	10	75	0
23.2333	12	75	0
23.25	12	70	0
23.2667	5	63	0
23.2833	14	62	0
23.3	10	62	0
23.3167	12	59	0
23.3333	7	64	0
23.35	9	51	0
23.3667	8	74	0
23.3833	7	66	0
23.4	9	56	0
23.4167	12	64	0
23.4333	10	54	0
23.45	6	62	0
23.4667	9	57	0
23.4833	5	49	0
23.5	9	58	0
23.5167	13	39	0
23.5333	9	55	0
23.55	5	50	0
23.5667	13	75	0
23.5833	16	62	0
23.6	6	58	0
23.6167	10	48	0
23.6333	10	64	0
23.65	7	57	0
23.6667	15	53	0
23.6833	4	49	0
23.7	8	56	0
23.7167	8	38	0
23.7333	6	37	0
23.75	4	40	0
23.7667	6	37	0
23.7833	5	39	0
23.8	3	32	0
23.8167	2	28	0
23.8333	2	38	0
23.85	2	26	0
23.8667	5	33	0
23.8833	9	41	0
23.9	2	42	0
23.9167	4	46	0
23.9333	8	38	0
23.95	6	29	0
23.9667	4	39	0
23.9833	3	37	0
24	8	38	0
24.0167	7	47	0
24.0333	5	43	0
24.05	4	31	0
24.0667	2	38	0
24.0833	6	32	0
24.1	3	29	0
24.1167	2	28	0
24.1333	5	25	0
24.15	2	33	0
24.1667	4	39	0
24.1833	7	41	0
24.2	4	29	0
24.2167	5	31	0
24.2333	5	38	0
24.25	7	30	0
24.2667	4	29	0
24.2833	1	28	0
24.3	2	28	0
24.3167	6	23	0
24.3333	6	22	0
24.35	4	21	0
24.3667	4	20	0
24.3833	4	31	0
24.4	0	21	0
24.4167	2	29	0
24.4333	7	29	0
24.45	3	26	0
24.4667	5	29	0
24.4833	1	26	0
24.5	2	24	0
24.5167	3	22	0
24.5333	3	26	0
24.55	2	24	0
24.5667	4	28	0
24.5833	3	18	0
24.6	3	21	0
24.6167	5	12	0
24.6333	5	9	0
24.65	1	26	0
24.6667	2	7	0
24.6833	2	12	0
24.7	2	25	0
24.7167	4	18	0
24.7333	3	11	0
24.75	5	21	0
24.7667	1	14	0
24.7833	2	18	0
24.8	4	19	0
24.8167	1	11	0
24.8333	3	19	0
24.85	3	15	0
24.8667	0	18	0
24.8833	3	15	0
24.9	1	12	0
24.9167	1	12	0
24.9333	1	21	0
24.95	2	10	0
24.9667	1	16	0
24.9833	0	10	0
25	4	5	0
25.0167	2	18	0
25.0333	2	17	0
25.05	0	10	0
25.0667	0	15	0
25.0833	1	11	0
25.1	1	15	0
25.1167	1	16	0
25.1333	0	10	0
25.15	1	13	0
25.1667	4	3	0
25.1833	1	12	0
25.2	1	7	0
25.2167	1	11	0
25.2333	0	10	0
25.25	0	6	0
25.2667	0	15	0
25.2833	3	11	0
25.3	2	3	0
25.3167	1	10	0
25.3333	1	12	0
25.35	3	11	0
25.3667	0	7	0
25.3833	2	10	0
25.4	1	6	0
25.4167	1	8	0
25.4333	0	5	0
25.45	0	12	0
25.4667	1	5	0
25.4833	0	7	0
25.5	1	10	0
25.5167	1	6	0
25.5333	4	6	0
25.55	2	8	0
25.5667	0	11	0
25.5833	2	9	0
25.6	2	8	0
25.6167	3	4	0
25.6333	0	8	0
25.65	0	6	0
25.6667	1	6	0
25.6833	0	4	0
25.7	0	5	0
25.7167	3	3	0
25.7333	2	3	0
25.75	3	10	0
25.7667	1	5	0
25.7833	0	6	0
25.8	0	5	0
25.8167	1	2	0
25.8333	1	4	0
25.85	0	7	0
25.8667	0	7	0
25.8833	0	10	0
25.9	2	5	0
25.9167	0	7	0
25.9333	0	4	0
25.95	0	3	0
25.9667	0	4	0
25.9833	2	3	0
26	0	5	0
26.0167	0	7	0
26.0333	2	6	0
26.05	0	4	0
26.0667	1	5	0
26.0833	0	1	0
26.1	0	5	0
26.1167	0	2	0
26.1333	0	3	0
26.15	1	6	0
26.1667	1	4	0
26.1833	1	2	0
26.2	0	4	0
26.2167	0	1	0
26.2333	1	4	0
26.25	0	7	0
26.2667	2	2	0
26.2833	0	1	0
26.3	0	1	0
26.3167	1	3	0
26.3333	0	6	0
26.35	2	0	0
26.3667	0	0	0
26.3833	1	1	0
26.4	0	4	0
26.4167	0	3	0
26.4333	0	5	0
26.45	0	1	0
26.4667	0	0	0
26.4833	0	3	0
26.5	0	3	0
26.5167	0	0	0
26.5333	1	4	0
26.55	0	3	0
26.5667	1	2	0
26.5833	1	1	0
26.6	0	1	0
26.6167	0	4	0
26.6333	0	3	0
26.65	1	0	0
26.6667	1	3	0
26.6833	0	2	0
26.7	1	1	0
26.7167	1	2	0
26.7333	0	2	0
26.75	1	1	0
26.7667	1	3	0
26.7833	0	3	0
26.8	0	1	0
26.8167	0	2	0
26.8333	1	3	0
26.85	0	0	0
26.8667	0	0	0
26.8833	1	2	0
26.9	0	1	0
26.9167	0	1	0
26.9333	0	4	0
26.95	0	5	0
26.9667	0	7	0
26.9833	1	7	0
27	2	7	0
27.0167	0	9	0
27.0333	2	7	0
27.05	0	4	0
27.0667	1	10	0
27.0833	2	9	0
27.1	1	9	0
27.1167	0	5	0
27.1333	0	3	0
27.15	0	4	0
27.1667	0	1	0
27.1833	0	5	0
27.2	0	3	0
27.2167	0	1	0
27.2333	1	3	0
27.25	1	4	0
27.2667	0	8	0
27.2833	1	4	0
27.3	0	12	0
27.3167	0	8	0
27.3333	3	10	0
27.35	2	8	0
27.3667	1	8	0
27.3833	2	7	0
27.4	1	5	0
27.4167	0	6	0
27.4333	1	7	0
27.45	0	9	0
27.4667	0	8	0
27.4833	2	7	0
27.5	0	7	0
27.5167	0	8	0
27.5333	0	3	0
27.55	1	8	0
27.5667	2	13	0
27.5833	7	26	0
27.6	2	18	0
27.6167	6	26	0
27.6333	2	25	0
27.65	5	31	0
27.6667	2	29	0
27.6833	9	30	0
27.7	5	35	0
27.7167	2	45	0
27.7333	5	34	0
27.75	2	32	0
27.7667	4	42	0
27.7833	7	66	0
27.8	9	56	0
27.8167	3	59	0
27.8333	2	46	0
27.85	3	104	0
27.8667	11	118	0
27.8833	4	83	0
27.9	12	96	1.05111
27.9167	12	95	1.15346
27.9333	7	113	1.24433
27.95	14	87	1.3011
27.9667	6	87	1.32534
27.9833	5	61	1.30041
28	7	67	1.27763
28.0167	9	70	1.27263
28.0333	5	88	1.24003
28.05	9	115	1.15821
28.0667	17	88	1.06307
28.0833	8	89	0
28.1	13	94	0
28.1167	7	90	0
28.1333	7	85	0
28.15	11	81	0
28.1667	13	65	0
28.1833	6	74	0
28.2	11	83	0
28.2167	7	97	0
28.2333	11	89	0
28.25	10	97	0
28.2667	5	64	0
28.2833	3	72	0
28.3	7	44	0
28.3167	4	56	0
28.3333	4	63	0
28.35	10	55	1.0945
28.3667	3	67	1.13914
28.3833	11	53	1.18363
28.4	5	74	1.22691
28.4167	10	63	1.2004
28.4333	11	58	1.1283
28.45	7	120	1.05905
28.4667	11	153	0
28.4833	21	189	0
28.5	48	355	0
28.5167	27	331	0
28.5333	29	210	0
28.55	22	189	0
28.5667	28	208	0
28.5833	18	208	0
28.6	22	147	0
28.6167	14	172	0
28.6333	10	126	0
28.65	4	111	0
28.6667	14	148	0
28.6833	16	137	0
28.7	15	125	0
28.7167	21	155	0
28.7333	22	131	0
28.75	24	145	0
28.7667	14	134	0
28.7833	9	121	0
28.8	19	113	0
28.8167	8	123	0
28.8333	11	103	0
28.85	8	95	0
28.8667	8	98	0
28.8833	17	109	0
28.9	19	105	0
28.9167	12	108	0
28.9333	12	93	0
28.95	9	94	0
28.9667	12	100	0
28.9833	12	102	0
29	13	109	0
29.0167	10	101	0
29.0333	16	118	0
29.05	14	140	0
29.0667	14	118	0
29.0833	17	96	0
29.1	15	116	0
29.1167	9	80	0
29.1333	10	107	0
29.15	11	85	0
29.1667	12	99	0
29.1833	13	113	0
29.2	7	112	0
29.2167	19	94	0
29.2333	8	95	0
29.25	10	110	0
29.2667	17	102	0
29.2833	15	100	0
29.3	15	83	0
29.3167	12	109	0
29.3333	12	92	0
29.35	18	85	0
29.3667	13	104	0
29.3833	8	97	0
29.4	13	98	0
29.4167	12	141	0
29.4333	21	137	0
29.45	9	92	0
29.4667	6	119	0
29.4833	9	124	0
29.5	7	122	0
29.5167	15	119	0
29.5333	10	128	0
29.55	7	124	0
29.5667	10	163	0
29.5833	21	174	0
29.6	10	120	0
29.6167	12	102	0
29.6333	22	118	0
29.65	23	145	0
29.6667	17	153	0
29.6833	11	124	0
29.7	7	110	0
29.7167	15	92	0
29.7333	6	86	0
29.75	12	70	0
29.7667	13	97	0
29.7833	12	121	0
29.8	14	101	0
29.8167	17	93	0
29.8333	19	101	0
29.85	19	79	0
29.8667	7	90	0
29.8833	10	64	0
29.9	11	108	0
29.9167	12	94	0
29.9333	11	88	0
29.95	12	99	0
29.9667	9	92	0
29.9833	9	83	0
30	11	75	0
30.0167	13	80	0
30.0333	13	93	0
30.05	5	63	0
30.0667	16	81	0
30.0833	8	73	0
30.1	11	86	0
30.1167	15	63	0
30.1333	7	65	0
30.15	9	73	0
30.1667	4	76	0
30.1833	7	71	0
30.2	7	67	0
30.2167	6	57	0
30.2333	4	61	0
30.25	2	62	0
30.2667	12	52	0
30.2833	9	64	0
30.3	6	59	0
30.3167	7	69	0
30.3333	7	71	0
30.35	15	61	0
30.3667	10	77	0
30.3833	4	57	0
30.4	8	73	0
30.4167	10	55	0
30.4333	6	46	0
30.45	8	68	0
30.4667	8	46	0
30.4833	8	47	0
30.5	6	50	0
30.5167	7	45	0
30.5333	8	53	0
30.55	10	50	0
30.5667	7	50	0
30.5833	7	50	0
30.6	4	34	0
30.6167	8	44	0
30.6333	3	40	0
30.65	8	39	0
30.6667	4	46	0
30.6833	3	37	0
30.7	4	36	0
30.7167	2	45	0
30.7333	6	38	0
30.75	5	36	0
30.7667	2	36	0
30.7833	2	29	0
30.8	12	39	0
30.8167	1	42	0
30.8333	3	33	0
30.85	5	42	0
30.8667	7	36	0
30.8833	4	48	0
30.9	4	36	0
30.9167	8	39	0
30.9333	2	34	0
30.95	1	30	0
30.9667	5	37	0
30.9833	9	30	0
31	4	26	0
31.0167	7	31	0
31.0333	2	30	0
31.05	4	32	0
31.0667	1	34	0
31.0833	8	29	0
31.1	5	45	0
31.1167	3	26	0
31.1333	6	20	0
31.15	2	38	0
31.1667	3	30	0
31.1833	2	31	0
31.2	5	36	0
31.2167	2	33	0
31.2333	3	37	0
31.25	2	28	0
31.2667	5	31	0
31.2833	3	35	0
31.3	4	21	0
31.3167	3	25	0
31.3333	3	17	0
31.35	4	24	0
31.3667	7	26	0
31.3833	2	28	0
31.4	4	32	0
31.4167	1	32	0
31.4333	6	29	0
31.45	2	25	0
31.4667	7	17	0
31.4833	3	23	0
31.5	4	22	0
31.5167	2	14	0
31.5333	6	20	0
31.55	5	21	0
31.5667	4	21	0
31.5833	4	27	0
31.6	1	21	0
31.6167	7	24	0
31.6333	5	22	0
31.65	3	12	0
31.6667	3	18	0
31.6833	0	44	0
31.7	2	20	0
31.7167	5	18	0
31.7333	5	24	0
31.75	3	24	0
31.7667	3	33	0
31.7833	3	19	0
31.8	2	23	0
31.8167	5	30	0
31.8333	4	18	0
31.85	1	22	0
31.8667	2	20	0
31.8833	1	19	0
31.9	1	18	0
31.9167	3	25	0
31.9333	1	10	0
31.95	1	27	0
31.9667	5	15	0
31.9833	1	29	0
32	0	15	0
32.0167	1	16	0
32.0333	2	22	0
32.05	1	17	0
32.0667	0	21	0
32.0833	3	16	0
32.1	2	16	0
32.1167	1	15	0
32.1333	1	17	0
32.15	0	10	0
32.1667	3	16	0
32.1833	2	16	0
32.2	2	15	0
32.2167	1	14	0
32.2333	3	23	0
32.25	2	13	0
32.2667	0	16	0
32.2833	2	15	0
32.3	3	16	0
32.3167	1	18	0
32.3333	4	18	0
32.35	2	14	0
32.3667	1	21	0
32.3833	1	21	0
32.4	2	17	0
32.4167	2	23	0
32.4333	2	26	0
32.45	2	25	0
32.4667	5	62	0
32.4833	5	38	0
32.5	1	27	0
32.5167	2	22	0
32.5333	2	20	0
32.55	1	19	0
32.5667	3	23	0
32.5833	0	22	0
32.6	2	18	0
32.6167	1	20	0
32.6333	4	21	0
32.65	1	25	0
32.6667	2	19	0
32.6833	1	15	0
32.7	3	23	0
32.7167	7	18	0
32.7333	4	20	0
32.75	1	16	0
32.7667	1	15	0
32.7833	1	15	0
32.8	1	17	0
32.8167	4	17	0
32.8333	5	18	0
32.85	2	20	0
32.8667	4	17	0
32.8833	2	20	0
32.9	3	24	0
32.9167	2	27	0
32.9333	1	27	0
32.95	3	20	0
32.9667	3	16	0
32.9833	2	17	0
33	3	19	0
33.0167	1	20	0
33.0333	4	15	0
33.05	1	13	0
33.0667	1	21	0
33.0833	2	17	0
33.1	2	9	0
33.1167	0	13	0
33.1333	6	11	0
33.15	0	13	0
33.1667	2	15	0
33.1833	2	9	0
33.2	1	20	0
33.2167	4	8	0
33.2333	0	12	0
33.25	1	8	0
33.2667	0	12	0
33.2833	1	11	0
[truncated: 1,603 more rows]

## Sheet: Supp. Fig. 3
Supplementary Fig. 3
x-axis	y-axis (Supp. Fig. 3a)	y-axis (Supp. Fig. 3b)	y-axis (Supp. Fig. 3c)	y-axis (Supp. Fig. 3d)
Dp (μm)	Particle Fraction	Particle Fraction	Particle Fraction	Particle Fraction
0.3<Dp<0.5	0.110381	0.590278	0.683333	0.225633
0.542	0.0111057	0.111111	0.0833333	0.038405
0.583	0.0123718	0.0902778	0.1	0.0500126
0.626	0.0162452	0.104167	0.0833333	0.0571023
0.673	0.0221126	0.0462963	0.0166667	0.0614565
0.723	0.0231254	0.0347222	0.0166667	0.0627435
0.777	0.0227694	0.00462963	0.0166667	0.0596785
0.835	0.029974	0.00462963	0	0.0556188
0.898	0.0287436	0.00231481	0	0.0504816
0.965	0.0338435	0.00231481	0	0.0486606
1.037	0.033523	0	0	0.0445601
1.114	0.0368187	0	0	0.036895
1.197	0.0365774	0.00694444	0	0.0316758
1.286	0.0363004	0	0	0.0235553
1.382	0.0353548	0	0	0.021777
1.486	0.0367	0	0	0.0166001
1.596	0.0348365	0	0	0.0141176
1.715	0.0338553	0	0	0.011304
1.843	0.0318415	0	0	0.0088223
1.981	0.0305003	0	0	0.00704568
2.129	0.0299226	0	0	0.00701036
2.288	0.0261956	0.00231481	0	0.00506881
2.458	0.0244271	0	0	0.00416396
2.642	0.0266704	0	0	0.00421304
2.839	0.0233035	0	0	0.00339221
3.051	0.0249454	0	0	0.0032352
3.278	0.0224884	0	0	0.00341041
3.523	0.0235646	0	0	0.00296461
3.786	0.0223539	0	0	0.00293407
4.068	0.0213213	0	0	0.00282141
4.371	0.0187417	0	0	0.00337281
4.698	0.0166566	0	0	0.00247447
5.048	0.0141799	0	0	0.00306928
5.425	0.0122531	0	0	0.00225591
5.829	0.0092937	0	0	0.00268715
6.264	0.00764781	0	0	0.00258083
6.732	0.00536494	0	0	0.00226863
7.234	0.00434418	0	0	0.00233089
7.774	0.0028526	0	0	0.00185587
8.354	0.00207318	0	0	0.00146542
8.977	0.00157071	0	0	0.00111819
9.647	0.00101681	0	0	0.00118741
10.37	0.000696335	0	0	0.000844332
11.14	0.000383775	0	0	0.000793349
11.97	0.000272995	0	0	0.000827753
12.86	0.000225518	0	0	0.000864643
13.82	8.70418e-05	0	0	0.000738635
14.86	8.30854e-05	0	0	0.000781743
15.96	3.5608e-05	0	0	0.000702989
17.15	3.95645e-05	0	0	0.000793764
18.43	3.95645e-06	0	0	0.00076392
19.81	3.95645e-06	0	0	0.00086257

## Sheet: Supp. Fig. 6
Supplementary Fig. 6 (Swab eluate viral titer (pfu ml-1) for virus-contaminated guinea pigs)
Supp. Fig. 6a (Fur)					Supp. Fig. 6b (Ear)					Supp. Fig. 6c (Cage)
x-axis (dpc):	2	4			x-axis (dpc):	2	4			x-axis (dpc):	2	4
guinea pig ID:					guinea pig ID:					guinea pig ID:
23 A	> 800	472			23 A	> 800	400			23 A	4	8
23 B	> 800	560			23 B	> 800	112			23 B	76	0
23 C	> 800	184			23 C	> 800	32			23 C	52	0
23 D	> 800	224			23 D	> 800	56			23 D	20	0
24 A	340	388			24 A	372	720			24 A	0	8
24 B	> 800	448			24 B	600	124			24 B	0	5
24 C	> 800	468			24 C	> 800	380			24 C	14	9
24 D	> 800	472			24 D	> 800	476			24 D	16	7
dpc: days post-contamination
